# Supplementary material for: High-throughput encapsulated nanodroplet screening for accelerated co-crystal discovery
Source: Chem Sci. 2025 Apr 22;16(22):9843–53. doi: 10.1039/d4sc07556k (PMC12044422; doi:10.1039/d4sc07556k)
Supplement: SC-016-D4SC07556K-s002 [file SC-016-D4SC07556K-s002.cif]

# Supplementary Information (SI) for Chemical Science.
# This journal is © The Royal Society of Chemistry 2025

####################################################################### 
# 
# This file contains crystal structure data downloaded from the 
# Cambridge Structural Database (CSD) hosted by the Cambridge 
# Crystallographic Data Centre (CCDC).
# 
# Full information about CCDC data access policies and citation 
# guidelines are available at http://www.ccdc.cam.ac.uk/access/V1 
# 
# Audit and citation data items may have been added by the CCDC. 
# Please retain this information to preserve the provenance of 
# this file and to allow appropriate attribution of the data. 
# 
#######################################################################

data_nicotinamide_3-hydroxy-2-naphthoicacid
_audit_block_doi                 10.5517/ccdc.csd.cc2kmbm5
_database_code_depnum_ccdc_archive 'CCDC 2372077'
loop_
_citation_id
_citation_doi
_citation_year
1 10.26434/chemrxiv-2024-40s32 2024
_audit_update_record             
;
2025-04-01 deposited with the CCDC.	2025-04-22 downloaded from the CCDC.
;
_audit_creation_date             2025-03-31
_audit_creation_method           
;
Olex2 1.5
(compiled 2025.03.04 svn.red2d20d0 for OlexSys, GUI svn.r7188)
;
_shelx_SHELXL_version_number     2018/3
_chemical_name_common            ?
_chemical_name_systematic        'nicotinamide_3-hydroxy-2-napthoic acid'
_chemical_formula_moiety         'C6 H6 N2 O, C11 H8 O3'
_chemical_formula_sum            'C17 H14 N2 O4'
_chemical_formula_weight         310.30
_chemical_melting_point          ?
loop_
_atom_type_symbol
_atom_type_description
_atom_type_scat_dispersion_real
_atom_type_scat_dispersion_imag
_atom_type_scat_source
C C 0.0181 0.0091 'International Tables Vol C Tables 4.2.6.8 and 6.1.1.4'
H H 0.0000 0.0000 'International Tables Vol C Tables 4.2.6.8 and 6.1.1.4'
N N 0.0311 0.0180 'International Tables Vol C Tables 4.2.6.8 and 6.1.1.4'
O O 0.0492 0.0322 'International Tables Vol C Tables 4.2.6.8 and 6.1.1.4'

_shelx_space_group_comment       
;
The symmetry employed for this shelxl refinement is uniquely defined
by the following loop, which should always be used as a source of
symmetry information in preference to the above space-group names.
They are only intended as comments.
;
_space_group_crystal_system      monoclinic
_space_group_IT_number           15
_space_group_name_H-M_alt        'C 1 2/c 1'
_space_group_name_Hall           '-C 2yc'
loop_
_space_group_symop_operation_xyz
'x, y, z'
'-x, y, -z+1/2'
'x+1/2, y+1/2, z'
'-x+1/2, y+1/2, -z+1/2'
'-x, -y, -z'
'x, -y, z-1/2'
'-x+1/2, -y+1/2, -z'
'x+1/2, -y+1/2, z-1/2'

_cell_length_a                   25.4599(10)
_cell_length_b                   4.8787(2)
_cell_length_c                   23.7344(9)
_cell_angle_alpha                90
_cell_angle_beta                 107.608(4)
_cell_angle_gamma                90
_cell_volume                     2810.0(2)
_cell_formula_units_Z            8
_cell_measurement_reflns_used    5118
_cell_measurement_temperature    150
_cell_measurement_theta_max      77.1030
_cell_measurement_theta_min      3.5970
_shelx_estimated_absorpt_T_max   0.971
_shelx_estimated_absorpt_T_min   0.902
_exptl_absorpt_coefficient_mu    0.882
_exptl_absorpt_correction_T_max  1.00000
_exptl_absorpt_correction_T_min  0.80235
_exptl_absorpt_correction_type   multi-scan
_exptl_absorpt_process_details   
;
CrysAlisPro 1.171.42.63a (Rigaku Oxford Diffraction, 2022)
Empirical absorption correction using spherical harmonics,
implemented in SCALE3 ABSPACK scaling algorithm.
;
_exptl_absorpt_special_details   ?
_exptl_crystal_colour            'clear light colourless'
_exptl_crystal_colour_lustre     clear
_exptl_crystal_colour_modifier   light
_exptl_crystal_colour_primary    colourless
_exptl_crystal_density_diffrn    1.467
_exptl_crystal_density_meas      ?
_exptl_crystal_density_method    ?
_exptl_crystal_description       block
_exptl_crystal_F_000             1296
_exptl_crystal_preparation       
;
Crystallised from a saturated solution of nicotinamide
and 3-hydroxy-2-napthoic acid (1:1) in MeOH.
;
_exptl_crystal_recrystallization_method 
;
High-throughput screening via the ENaCt co-
crystallisation protocol using SPT Labtech mosquito.
;
_exptl_crystal_size_max          0.12
_exptl_crystal_size_mid          0.042
_exptl_crystal_size_min          0.033
_exptl_transmission_factor_max   ?
_exptl_transmission_factor_min   ?
_diffrn_reflns_av_R_equivalents  0.0176
_diffrn_reflns_av_unetI/netI     0.0194
_diffrn_reflns_Laue_measured_fraction_full 0.999
_diffrn_reflns_Laue_measured_fraction_max 0.943
_diffrn_reflns_limit_h_max       31
_diffrn_reflns_limit_h_min       -29
_diffrn_reflns_limit_k_max       3
_diffrn_reflns_limit_k_min       -5
_diffrn_reflns_limit_l_max       29
_diffrn_reflns_limit_l_min       -29
_diffrn_reflns_number            9127
_diffrn_reflns_point_group_measured_fraction_full 0.999
_diffrn_reflns_point_group_measured_fraction_max 0.943
_diffrn_reflns_theta_full        67.684
_diffrn_reflns_theta_max         77.203
_diffrn_reflns_theta_min         3.643
_diffrn_ambient_temperature      150.00
_diffrn_detector                 'Hybrid Pixel Array Detector'
_diffrn_detector_area_resol_mean 10.0000
_diffrn_detector_type            'HyPix-Arc 100'
_diffrn_measured_fraction_theta_full 0.999
_diffrn_measured_fraction_theta_max 0.943
_diffrn_measurement_details      
;
List of Runs (angles in degrees, time in seconds):

  # Type    Start    End  Width  t~exp~   \w     \q     \k     \f   Frames
#--------------------------------------------------------------------------
  1  \w    -67.00 -42.00   0.50    9.31    --  -45.11 127.00  90.00   50
  2  \w     43.00  68.00   0.50    9.31    --   46.11-127.00  15.00   50
  3  \w   -140.00-115.00   0.50   37.23    --  -85.06-127.00  15.00   50
  4  \w    -69.00 -44.00   0.50   37.23    --  -85.06 127.00  90.00   50
  5  \w     68.00 101.00   0.50   37.23    --  100.32-127.00  15.00   66
  6  \w    118.00 146.00   0.50   37.23    --  100.32 127.00  90.00   56
  7  \w     44.00  69.00   0.50   37.23    --  109.83-127.00  15.00   50
  8  \w    -10.00  19.00   0.50    9.31    --  -45.11  38.00-120.00   58
  9  \w    -16.00  15.00   0.50    9.31    --  -45.11  38.00  90.00   62
 10  \w    -18.00  26.00   0.50    9.31    --  -45.11  38.00  30.00   88
 11  \w   -118.00 -33.00   0.50    9.31    --  -45.11 -38.00  90.00  170
 12  \w    -18.00   7.00   0.50    9.31    --   46.11 -38.00 -90.00   50
 13  \w   -162.00 -73.00   0.50   37.23    --  -85.06 -30.00   0.00  178
 14  \w   -153.00-105.00   0.50   37.23    --  -85.06 -77.00 -90.00   96
 15  \w   -152.00-119.00   0.50   37.23    --  -85.06 -77.00-180.00   66
 16  \w   -153.00 -87.00   0.50   37.23    --  -85.06 -61.00 -60.00  132
 17  \w     64.00  92.00   0.50   37.23    --  100.32 -95.00  30.00   56
 18  \w     42.00  92.00   0.50   37.23    --  100.32 -95.00 -90.00  100
 19  \w     31.00  59.00   0.50   37.23    --  100.32 -95.00  30.00   56
 20  \w     45.00  70.00   0.50   37.23    --  100.32 -77.00   0.00   50
 21  \w    113.00 160.00   0.50   37.23    --  100.32  61.00-150.00   94
 22  \w     43.00  75.00   0.50   37.23    --  109.83 -77.00 -30.00   64
 23  \w     44.00  72.00   0.50   37.23    --  109.83 -77.00  30.00   56
 24  \w     67.00 135.00   0.50   37.23    --  109.83  15.00 -30.00  136
 25  \w     40.00  78.00   0.50   37.23    --  109.83 -95.00 120.00   76
 26  \w     82.00 120.00   0.50   37.23    --  109.83  15.00-120.00   76
 27  \w    125.00 165.00   0.50   37.23    --  109.83  77.00 -60.00   80
 28  \w     46.00  71.00   0.50   37.23    --  109.83 -77.00  60.00   50
;
_diffrn_measurement_device       'four-circle diffractometer'
_diffrn_measurement_device_type  'XtaLAB Synergy, Dualflex, HyPix-Arc 100'
_diffrn_measurement_method       '\w scans'
_diffrn_radiation_monochromator  mirror
_diffrn_radiation_probe          x-ray
_diffrn_radiation_type           CuK\a
_diffrn_radiation_wavelength     1.54184
_diffrn_source                   'micro-focus sealed X-ray tube'
_diffrn_source_target            Cu
_diffrn_source_type              'PhotonJet (Cu) X-ray Source'
_reflns_Friedel_coverage         0.000
_reflns_Friedel_fraction_full    .
_reflns_Friedel_fraction_max     .
_reflns_number_gt                2522
_reflns_number_total             2808
_reflns_special_details          
;
 Reflections were merged by SHELXL according to the crystal
 class for the calculation of statistics and refinement.
 
 _reflns_Friedel_fraction is defined as the number of unique
 Friedel pairs measured divided by the number that would be
 possible theoretically, ignoring centric projections and
 systematic absences.
;
_reflns_threshold_expression     'I > 2\s(I)'
_computing_cell_refinement       'CrysAlisPro 1.171.42.63a (Rigaku OD, 2022)'
_computing_data_collection       'CrysAlisPro 1.171.42.63a (Rigaku OD, 2022)'
_computing_data_reduction        'CrysAlisPro 1.171.42.63a (Rigaku OD, 2022)'
_computing_molecular_graphics    'Olex2 1.5 (Dolomanov et al., 2009)'
_computing_publication_material  'Olex2 1.5 (Dolomanov et al., 2009)'
_computing_structure_refinement  'SHELXL 2018/3 (Sheldrick, 2015)'
_computing_structure_solution    'SHELXT 2018/2 (Sheldrick, 2018)'
_refine_diff_density_max         0.240
_refine_diff_density_min         -0.219
_refine_diff_density_rms         0.037
_refine_ls_extinction_coef       .
_refine_ls_extinction_method     none
_refine_ls_goodness_of_fit_ref   1.047
_refine_ls_hydrogen_treatment    mixed
_refine_ls_matrix_type           full
_refine_ls_number_parameters     220
_refine_ls_number_reflns         2808
_refine_ls_number_restraints     169
_refine_ls_R_factor_all          0.0359
_refine_ls_R_factor_gt           0.0316
_refine_ls_restrained_S_all      1.019
_refine_ls_shift/su_max          0.001
_refine_ls_shift/su_mean         0.000
_refine_ls_structure_factor_coef Fsqd
_refine_ls_weighting_details     
'w=1/[\s^2^(Fo^2^)+(0.0411P)^2^+2.0500P] where P=(Fo^2^+2Fc^2^)/3'
_refine_ls_weighting_scheme      calc
_refine_ls_wR_factor_gt          0.0825
_refine_ls_wR_factor_ref         0.0851
_refine_special_details          
;
All non-hydrogen atoms were refined using anisotropic displacement parameters.
 Hydrogen atoms on heteroatoms were located using the electron density
 difference map and their Uiso values were fixed at 1.2x Ueq value of the 
parent atom. All other hydrogen atoms were placed in calculated 
positions and refined using a riding model.
;
_olex2_refinement_description    
;
1. Fixed Uiso
 At 1.2 times of:
  All C(H) groups, All N(H,H) groups, All O(H) groups
2. Restrained distances
 O2B-H2B
 0.84 with sigma of 0.02
3. Rigid body (RIGU) restrains
 All non-hydrogen atoms
 with sigma for 1-2 distances of 0.004 and sigma for 1-3 distances of 0.004
4.a Aromatic/amide H refined with riding coordinates:
 C1B(H1B), C3A(H3A), C4A(H4A), C4B(H4B), C5A(H5A), C6A(H6A), C6B(H6B),
 C7B(H7B), C8B(H8B), C9B(H9B)
;
_atom_sites_solution_hydrogens   mixed
_atom_sites_solution_primary     dual
_atom_sites_solution_secondary   ?
loop_
_atom_site_label
_atom_site_type_symbol
_atom_site_fract_x
_atom_site_fract_y
_atom_site_fract_z
_atom_site_U_iso_or_equiv
_atom_site_adp_type
_atom_site_occupancy
_atom_site_site_symmetry_order
_atom_site_calc_flag
_atom_site_refinement_flags_posn
_atom_site_refinement_flags_adp
_atom_site_refinement_flags_occupancy
_atom_site_disorder_assembly
_atom_site_disorder_group
O1A O 0.32095(4) 0.75769(18) 0.51773(4) 0.0280(2) Uani 1 1 d . . . . .
O1B O 0.67095(3) 0.77814(18) 0.71532(4) 0.0256(2) Uani 1 1 d . . . . .
O2B O 0.61312(3) 0.72019(17) 0.76854(3) 0.02165(19) Uani 1 1 d D . . . .
H2B H 0.6341(6) 0.862(3) 0.7903(6) 0.026 Uiso 1 1 d D U . . .
O3B O 0.66082(4) 0.49824(19) 0.62187(4) 0.0265(2) Uani 1 1 d . . . . .
H3B H 0.6726(6) 0.627(3) 0.6526(7) 0.032 Uiso 1 1 d . U . . .
N1A N 0.33787(5) 0.3212(2) 0.49727(5) 0.0278(2) Uani 1 1 d . . . . .
H1AA H 0.3420(6) 0.374(3) 0.4618(7) 0.033 Uiso 1 1 d . U . . .
H1AB H 0.3343(6) 0.143(4) 0.5044(7) 0.033 Uiso 1 1 d . U . . .
N2A N 0.33016(4) 0.1168(2) 0.66866(4) 0.0207(2) Uani 1 1 d . . . . .
C1A C 0.32381(5) 0.5124(2) 0.53022(5) 0.0208(2) Uani 1 1 d . . . . .
C1B C 0.55709(5) 0.3051(2) 0.69340(5) 0.0195(2) Uani 1 1 d . . . . .
H1B H 0.545854 0.353090 0.726804 0.023 Uiso 1 1 calc R U . . .
C2A C 0.31171(5) 0.4171(2) 0.58521(5) 0.0194(2) Uani 1 1 d . . . . .
C2B C 0.60097(5) 0.4407(2) 0.68364(5) 0.0187(2) Uani 1 1 d . . . . .
C3A C 0.27187(5) 0.5528(2) 0.60395(5) 0.0220(3) Uani 1 1 d . . . . .
H3A H 0.252488 0.704702 0.582348 0.026 Uiso 1 1 calc R U . . .
C3B C 0.61763(5) 0.3683(2) 0.63308(5) 0.0203(2) Uani 1 1 d . . . . .
C4A C 0.26095(5) 0.4627(3) 0.65460(5) 0.0234(3) Uani 1 1 d . . . . .
H4A H 0.233456 0.549797 0.667852 0.028 Uiso 1 1 calc R U . . .
C4B C 0.59034(5) 0.1678(2) 0.59494(5) 0.0221(3) Uani 1 1 d . . . . .
H4B H 0.601810 0.122508 0.561540 0.026 Uiso 1 1 calc R U . . .
C5A C 0.29067(5) 0.2438(2) 0.68569(5) 0.0220(2) Uani 1 1 d . . . . .
H5A H 0.282854 0.181426 0.720213 0.026 Uiso 1 1 calc R U . . .
C5B C 0.54536(5) 0.0277(2) 0.60476(5) 0.0208(2) Uani 1 1 d . . . . .
C6A C 0.34003(5) 0.2012(2) 0.61909(5) 0.0203(2) Uani 1 1 d . . . . .
H6A H 0.367522 0.109433 0.606645 0.024 Uiso 1 1 calc R U . . .
C6B C 0.51609(5) -0.1813(3) 0.56618(5) 0.0251(3) Uani 1 1 d . . . . .
H6B H 0.526685 -0.229042 0.532351 0.030 Uiso 1 1 calc R U . . .
C7B C 0.47298(5) -0.3146(3) 0.57704(6) 0.0272(3) Uani 1 1 d . . . . .
H7B H 0.453764 -0.452855 0.550607 0.033 Uiso 1 1 calc R U . . .
C8B C 0.45673(5) -0.2482(3) 0.62734(6) 0.0264(3) Uani 1 1 d . . . . .
H8B H 0.427087 -0.344128 0.634870 0.032 Uiso 1 1 calc R U . . .
C9B C 0.48345(5) -0.0469(3) 0.66508(5) 0.0232(3) Uani 1 1 d . . . . .
H9B H 0.471864 -0.002226 0.698437 0.028 Uiso 1 1 calc R U . . .
C10B C 0.52837(5) 0.0968(2) 0.65514(5) 0.0200(2) Uani 1 1 d . . . . .
C11B C 0.63086(5) 0.6608(2) 0.72408(5) 0.0191(2) Uani 1 1 d . . . . .

loop_
_atom_site_aniso_label
_atom_site_aniso_U_11
_atom_site_aniso_U_22
_atom_site_aniso_U_33
_atom_site_aniso_U_23
_atom_site_aniso_U_13
_atom_site_aniso_U_12
O1A 0.0401(5) 0.0168(5) 0.0267(4) 0.0041(3) 0.0093(4) -0.0022(4)
O1B 0.0280(4) 0.0267(5) 0.0243(4) -0.0038(3) 0.0111(3) -0.0069(4)
O2B 0.0244(4) 0.0221(4) 0.0195(4) -0.0049(3) 0.0081(3) -0.0028(3)
O3B 0.0317(5) 0.0281(5) 0.0243(4) -0.0030(4) 0.0154(4) -0.0057(4)
N1A 0.0449(6) 0.0187(6) 0.0230(5) 0.0019(4) 0.0154(5) -0.0034(5)
N2A 0.0239(5) 0.0185(5) 0.0188(4) 0.0011(4) 0.0051(4) -0.0017(4)
C1A 0.0220(5) 0.0184(6) 0.0195(5) 0.0018(4) 0.0028(4) -0.0034(4)
C1B 0.0221(5) 0.0190(6) 0.0176(5) 0.0005(4) 0.0063(4) 0.0027(4)
C2A 0.0217(5) 0.0160(6) 0.0188(5) -0.0012(4) 0.0035(4) -0.0046(4)
C2B 0.0216(5) 0.0167(6) 0.0170(5) 0.0006(4) 0.0049(4) 0.0026(4)
C3A 0.0219(5) 0.0177(6) 0.0234(6) 0.0012(4) 0.0024(4) -0.0009(4)
C3B 0.0233(5) 0.0191(6) 0.0195(5) 0.0029(4) 0.0081(4) 0.0023(4)
C4A 0.0217(5) 0.0223(6) 0.0270(6) -0.0006(5) 0.0083(5) -0.0004(5)
C4B 0.0296(6) 0.0203(6) 0.0176(5) -0.0001(4) 0.0093(4) 0.0040(5)
C5A 0.0244(6) 0.0214(6) 0.0207(5) -0.0003(5) 0.0075(4) -0.0038(5)
C5B 0.0248(6) 0.0175(6) 0.0181(5) 0.0014(4) 0.0037(4) 0.0051(5)
C6A 0.0230(5) 0.0186(6) 0.0192(5) -0.0003(4) 0.0060(4) -0.0014(4)
C6B 0.0308(6) 0.0209(6) 0.0215(5) -0.0025(5) 0.0045(5) 0.0038(5)
C7B 0.0273(6) 0.0210(6) 0.0273(6) -0.0043(5) -0.0005(5) -0.0001(5)
C8B 0.0205(5) 0.0235(7) 0.0326(6) -0.0005(5) 0.0042(5) -0.0009(5)
C9B 0.0216(5) 0.0229(6) 0.0244(6) -0.0005(5) 0.0061(4) 0.0022(5)
C10B 0.0208(5) 0.0175(6) 0.0203(5) 0.0011(4) 0.0044(4) 0.0034(4)
C11B 0.0214(5) 0.0176(6) 0.0178(5) 0.0018(4) 0.0054(4) 0.0020(4)

_geom_special_details            
;
 All esds (except the esd in the dihedral angle between two l.s. planes)
 are estimated using the full covariance matrix.  The cell esds are taken
 into account individually in the estimation of esds in distances, angles
 and torsion angles; correlations between esds in cell parameters are only
 used when they are defined by crystal symmetry.  An approximate (isotropic)
 treatment of cell esds is used for estimating esds involving l.s. planes.
;
loop_
_geom_bond_atom_site_label_1
_geom_bond_atom_site_label_2
_geom_bond_distance
_geom_bond_site_symmetry_2
_geom_bond_publ_flag
O1A C1A 1.2297(15) . ?
O1B C11B 1.2415(14) . ?
O2B H2B 0.931(13) . ?
O2B C11B 1.2999(14) . ?
O3B H3B 0.939(17) . ?
O3B C3B 1.3633(14) . ?
N1A H1AA 0.916(16) . ?
N1A H1AB 0.896(18) . ?
N1A C1A 1.3336(16) . ?
N2A C5A 1.3429(15) . ?
N2A C6A 1.3400(15) . ?
C1A C2A 1.5024(15) . ?
C1B H1B 0.9500 . ?
C1B C2B 1.3769(16) . ?
C1B C10B 1.4108(16) . ?
C2A C3A 1.3921(16) . ?
C2A C6A 1.3878(16) . ?
C2B C3B 1.4328(15) . ?
C2B C11B 1.4872(16) . ?
C3A H3A 0.9500 . ?
C3A C4A 1.3849(16) . ?
C3B C4B 1.3708(17) . ?
C4A H4A 0.9500 . ?
C4A C5A 1.3855(17) . ?
C4B H4B 0.9500 . ?
C4B C5B 1.4123(17) . ?
C5A H5A 0.9500 . ?
C5B C6B 1.4215(17) . ?
C5B C10B 1.4294(16) . ?
C6A H6A 0.9500 . ?
C6B H6B 0.9500 . ?
C6B C7B 1.3655(19) . ?
C7B H7B 0.9500 . ?
C7B C8B 1.4143(18) . ?
C8B H8B 0.9500 . ?
C8B C9B 1.3640(18) . ?
C9B H9B 0.9500 . ?
C9B C10B 1.4207(17) . ?

loop_
_geom_angle_atom_site_label_1
_geom_angle_atom_site_label_2
_geom_angle_atom_site_label_3
_geom_angle
_geom_angle_site_symmetry_1
_geom_angle_site_symmetry_3
_geom_angle_publ_flag
C11B O2B H2B 109.5(9) . . ?
C3B O3B H3B 104.2(9) . . ?
H1AA N1A H1AB 119.7(15) . . ?
C1A N1A H1AA 117.7(10) . . ?
C1A N1A H1AB 120.5(10) . . ?
C6A N2A C5A 118.61(10) . . ?
O1A C1A N1A 123.09(11) . . ?
O1A C1A C2A 119.85(11) . . ?
N1A C1A C2A 117.06(11) . . ?
C2B C1B H1B 119.1 . . ?
C2B C1B C10B 121.79(10) . . ?
C10B C1B H1B 119.1 . . ?
C3A C2A C1A 119.42(10) . . ?
C6A C2A C1A 122.08(10) . . ?
C6A C2A C3A 118.48(10) . . ?
C1B C2B C3B 118.90(10) . . ?
C1B C2B C11B 121.42(10) . . ?
C3B C2B C11B 119.68(10) . . ?
C2A C3A H3A 120.5 . . ?
C4A C3A C2A 118.92(11) . . ?
C4A C3A H3A 120.5 . . ?
O3B C3B C2B 120.63(11) . . ?
O3B C3B C4B 118.72(10) . . ?
C4B C3B C2B 120.64(11) . . ?
C3A C4A H4A 120.5 . . ?
C3A C4A C5A 119.08(11) . . ?
C5A C4A H4A 120.5 . . ?
C3B C4B H4B 119.6 . . ?
C3B C4B C5B 120.72(10) . . ?
C5B C4B H4B 119.6 . . ?
N2A C5A C4A 122.23(11) . . ?
N2A C5A H5A 118.9 . . ?
C4A C5A H5A 118.9 . . ?
C4B C5B C6B 122.27(11) . . ?
C4B C5B C10B 119.31(11) . . ?
C6B C5B C10B 118.41(11) . . ?
N2A C6A C2A 122.64(11) . . ?
N2A C6A H6A 118.7 . . ?
C2A C6A H6A 118.7 . . ?
C5B C6B H6B 119.5 . . ?
C7B C6B C5B 120.96(11) . . ?
C7B C6B H6B 119.5 . . ?
C6B C7B H7B 119.8 . . ?
C6B C7B C8B 120.49(11) . . ?
C8B C7B H7B 119.8 . . ?
C7B C8B H8B 119.9 . . ?
C9B C8B C7B 120.28(12) . . ?
C9B C8B H8B 119.9 . . ?
C8B C9B H9B 119.6 . . ?
C8B C9B C10B 120.84(11) . . ?
C10B C9B H9B 119.6 . . ?
C1B C10B C5B 118.63(11) . . ?
C1B C10B C9B 122.35(10) . . ?
C9B C10B C5B 119.01(11) . . ?
O1B C11B O2B 122.59(10) . . ?
O1B C11B C2B 120.72(10) . . ?
O2B C11B C2B 116.69(10) . . ?

loop_
_geom_torsion_atom_site_label_1
_geom_torsion_atom_site_label_2
_geom_torsion_atom_site_label_3
_geom_torsion_atom_site_label_4
_geom_torsion
_geom_torsion_site_symmetry_1
_geom_torsion_site_symmetry_2
_geom_torsion_site_symmetry_3
_geom_torsion_site_symmetry_4
_geom_torsion_publ_flag
O1A C1A C2A C3A 34.07(16) . . . . ?
O1A C1A C2A C6A -144.28(12) . . . . ?
O3B C3B C4B C5B -179.99(10) . . . . ?
N1A C1A C2A C3A -146.54(11) . . . . ?
N1A C1A C2A C6A 35.10(16) . . . . ?
C1A C2A C3A C4A 179.81(10) . . . . ?
C1A C2A C6A N2A 179.04(10) . . . . ?
C1B C2B C3B O3B 179.90(10) . . . . ?
C1B C2B C3B C4B 0.12(17) . . . . ?
C1B C2B C11B O1B 178.74(11) . . . . ?
C1B C2B C11B O2B -0.71(16) . . . . ?
C2A C3A C4A C5A 1.19(17) . . . . ?
C2B C1B C10B C5B -0.48(17) . . . . ?
C2B C1B C10B C9B 179.26(11) . . . . ?
C2B C3B C4B C5B -0.20(18) . . . . ?
C3A C2A C6A N2A 0.66(17) . . . . ?
C3A C4A C5A N2A 0.56(18) . . . . ?
C3B C2B C11B O1B -1.74(17) . . . . ?
C3B C2B C11B O2B 178.81(10) . . . . ?
C3B C4B C5B C6B 180.00(11) . . . . ?
C3B C4B C5B C10B -0.05(17) . . . . ?
C4B C5B C6B C7B 179.55(11) . . . . ?
C4B C5B C10B C1B 0.39(16) . . . . ?
C4B C5B C10B C9B -179.37(10) . . . . ?
C5A N2A C6A C2A 1.06(17) . . . . ?
C5B C6B C7B C8B -0.42(19) . . . . ?
C6A N2A C5A C4A -1.69(17) . . . . ?
C6A C2A C3A C4A -1.77(17) . . . . ?
C6B C5B C10B C1B -179.67(10) . . . . ?
C6B C5B C10B C9B 0.58(16) . . . . ?
C6B C7B C8B C9B 1.06(19) . . . . ?
C7B C8B C9B C10B -0.86(18) . . . . ?
C8B C9B C10B C1B -179.70(11) . . . . ?
C8B C9B C10B C5B 0.05(17) . . . . ?
C10B C1B C2B C3B 0.23(17) . . . . ?
C10B C1B C2B C11B 179.75(10) . . . . ?
C10B C5B C6B C7B -0.39(18) . . . . ?
C11B C2B C3B O3B 0.37(16) . . . . ?
C11B C2B C3B C4B -179.41(10) . . . . ?

_shelx_res_file                  
;
TITL exp_nico+3hy2nap_1_auto_a.res in C2/c
    nicotinamide_3-hydroxy-2-naphthoicacid.res
    created by SHELXL-2018/3 at 19:44:52 on 31-Mar-2025
REM Old TITL exp_nico+3hy2nap_1_auto in C2/c
REM SHELXT solution in C2/c: R1 0.096, Rweak 0.003, Alpha 0.015
REM <I/s> 0.594 for 347 systematic absences, Orientation as input
REM Formula found by SHELXT: C17 N2 O4
CELL 1.54184 25.4599 4.8787 23.7344 90 107.608 90
ZERR 8 0.001 0.0002 0.0009 0 0.004 0
LATT 7
SYMM -X,+Y,0.5-Z
SFAC C H N O
UNIT 136 112 16 32
RIGU
DFIX 0.84 O2B H2B

L.S. 4 0 0
PLAN  1
SIZE 0.033 0.042 0.12
TEMP -123.15
CONF
BOND
list 4
MORE -1
BOND $H
fmap 2 53
acta
REM <olex2.extras>
REM <HklSrc "%.\\nicotinamide_3-hydroxy-2-naphthoicacid.hkl">
REM </olex2.extras>

WGHT    0.041100    2.050000
FVAR       0.30765
O1A   4    0.320953    0.757686    0.517727    11.00000    0.04008    0.01676 =
         0.02667    0.00408    0.00929   -0.00218
O1B   4    0.670953    0.778145    0.715316    11.00000    0.02795    0.02669 =
         0.02430   -0.00378    0.01108   -0.00685
O2B   4    0.613117    0.720191    0.768542    11.00000    0.02436    0.02207 =
         0.01953   -0.00494    0.00815   -0.00278
H2B   2    0.634121    0.862432    0.790277    11.00000   -1.20000
O3B   4    0.660820    0.498243    0.621867    11.00000    0.03168    0.02807 =
         0.02427   -0.00296    0.01536   -0.00575
H3B   2    0.672600    0.626580    0.652624    11.00000   -1.20000
N1A   3    0.337869    0.321241    0.497274    11.00000    0.04489    0.01874 =
         0.02301    0.00190    0.01536   -0.00342
H1AA  2    0.341977    0.374496    0.461836    11.00000   -1.20000
H1AB  2    0.334308    0.142909    0.504412    11.00000   -1.20000
N2A   3    0.330157    0.116831    0.668660    11.00000    0.02388    0.01845 =
         0.01882    0.00113    0.00511   -0.00174
C1A   1    0.323811    0.512397    0.530220    11.00000    0.02204    0.01842 =
         0.01953    0.00176    0.00279   -0.00336
C1B   1    0.557092    0.305092    0.693400    11.00000    0.02210    0.01898 =
         0.01761    0.00049    0.00632    0.00266
AFIX  43
H1B   2    0.545854    0.353090    0.726804    11.00000   -1.20000
AFIX   0

C2A   1    0.311713    0.417137    0.585207    11.00000    0.02174    0.01597 =
         0.01882   -0.00121    0.00350   -0.00460
C2B   1    0.600966    0.440729    0.683641    11.00000    0.02158    0.01673 =
         0.01700    0.00058    0.00486    0.00257
C3A   1    0.271870    0.552801    0.603950    11.00000    0.02195    0.01767 =
         0.02336    0.00116    0.00239   -0.00086
AFIX  43
H3A   2    0.252488    0.704702    0.582348    11.00000   -1.20000
AFIX   0

C3B   1    0.617630    0.368332    0.633078    11.00000    0.02331    0.01912 =
         0.01946    0.00288    0.00811    0.00230
C4A   1    0.260948    0.462709    0.654602    11.00000    0.02165    0.02226 =
         0.02701   -0.00057    0.00827   -0.00039
AFIX  43
H4A   2    0.233456    0.549797    0.667852    11.00000   -1.20000
AFIX   0

C4B   1    0.590340    0.167769    0.594940    11.00000    0.02962    0.02032 =
         0.01765   -0.00010    0.00928    0.00399
AFIX  43
H4B   2    0.601810    0.122508    0.561540    11.00000   -1.20000
AFIX   0

C5A   1    0.290672    0.243808    0.685685    11.00000    0.02444    0.02138 =
         0.02074   -0.00027    0.00753   -0.00385
AFIX  43
H5A   2    0.282854    0.181426    0.720213    11.00000   -1.20000
AFIX   0

C5B   1    0.545355    0.027685    0.604763    11.00000    0.02479    0.01753 =
         0.01815    0.00141    0.00369    0.00506
C6A   1    0.340032    0.201166    0.619092    11.00000    0.02296    0.01857 =
         0.01915   -0.00029    0.00597   -0.00141
AFIX  43
H6A   2    0.367522    0.109433    0.606645    11.00000   -1.20000
AFIX   0

C6B   1    0.516094   -0.181340    0.566180    11.00000    0.03082    0.02087 =
         0.02148   -0.00254    0.00453    0.00384
AFIX  43
H6B   2    0.526685   -0.229042    0.532351    11.00000   -1.20000
AFIX   0
C7B   1    0.472984   -0.314552    0.577037    11.00000    0.02734    0.02105 =
         0.02732   -0.00428   -0.00047   -0.00007
AFIX  43
H7B   2    0.453764   -0.452855    0.550607    11.00000   -1.20000
AFIX   0
C8B   1    0.456733   -0.248155    0.627338    11.00000    0.02049    0.02350 =
         0.03263   -0.00051    0.00415   -0.00093
AFIX  43
H8B   2    0.427087   -0.344128    0.634870    11.00000   -1.20000
AFIX   0
C9B   1    0.483447   -0.046896    0.665080    11.00000    0.02164    0.02291 =
         0.02443   -0.00048    0.00612    0.00219
AFIX  43
H9B   2    0.471864   -0.002226    0.698437    11.00000   -1.20000
AFIX   0
C10B  1    0.528372    0.096779    0.655144    11.00000    0.02078    0.01753 =
         0.02034    0.00106    0.00441    0.00342
C11B  1    0.630857    0.660843    0.724081    11.00000    0.02137    0.01763 =
         0.01783    0.00184    0.00544    0.00196
HKLF 4


REM  exp_nico+3hy2nap_1_auto_a.res in C2/c
REM wR2 = 0.0851, GooF = S = 1.047, Restrained GooF = 1.019 for all data
REM R1 = 0.0316 for 2522 Fo > 4sig(Fo) and 0.0359 for all 2808 data
REM 220 parameters refined using 169 restraints

END

WGHT      0.0411      2.0501

REM Highest difference peak  0.240,  deepest hole -0.219,  1-sigma level  0.037
Q1    1   0.3197  0.4601  0.5615  11.00000  0.05    0.24
;
_shelx_res_checksum              251
_shelx_hkl_file                  
;
   0   0  -2  319.73    7.67
   0   0  -3   -0.20    0.64
   0   0  -4 2455.24   58.19
   0   0  -5    0.14    0.91
   0   0  -6  378.69    9.35
   0   0  -7   -0.49    1.11
   0   0  -8  414.84   10.61
   0   0  -8  438.30   10.67
   0   0  -9    0.96    1.22
   0   0  -9    0.04    1.11
   0   0 -10  995.85   23.96
   0   0 -10  969.25   23.87
   0   0  11   -0.42    0.69
   0   0 -11   -0.25    1.29
   0   0 -11    0.34    1.17
   0   0  12   60.59    1.80
   0   0 -13    0.64    1.32
   0   0 -13    0.07    1.26
   0   0  13   -0.37    0.74
   0   0 -14    1.43    1.41
   0   0  14    0.35    0.77
   0   0 -14    1.60    1.26
   0   0 -15   -1.85    1.31
   0   0 -15    0.10    1.45
   0   0  15   -0.02    0.80
   0   0  16   22.03    1.17
   0   0  16   23.02    1.17
   0   0 -16   20.40    1.95
   0   0 -16   24.60    1.88
   0   0  17   -0.40    0.74
   0   0  17    0.70    0.92
   0   0  17    0.03    0.89
   0   0 -17   -0.59    1.41
   0   0 -18  148.03    5.01
   0   0  18  147.07    3.97
   0   0  18  150.11    3.90
   0   0 -19   -0.12    1.50
   0   0 -19   -0.05    0.77
   0   0  19   -0.17    0.80
   0   0  19    1.54    1.02
   0   0 -20  269.96    8.20
   0   0  20  287.86    7.18
   0   0 -21    0.30    0.79
   0   0  21    0.80    1.02
   0   0 -21   -0.73    1.52
   0   0  21    1.36    0.80
   0   0  22    4.61    1.04
   0   0  22    4.42    0.86
   0   0 -22    4.84    0.80
   0   0  23   -0.24    0.73
   0   0  23   -0.17    0.92
   0   0  24    9.72    0.79
   0   0  25   -0.02    0.83
   0   0  26   44.53    1.47
   0   0  27    0.27    0.63
   0   0  28   24.62    0.85
   0   2   0  797.93   19.04
   0   2   1  137.29    3.42
   0  -2  -1  143.61    4.79
   0   2  -1  144.28    3.61
   0  -2   2   64.62    2.53
   0   2  -2   64.29    1.96
   0  -2  -2   64.29    3.39
   0   2  -3   66.84    2.11
   0  -2  -3   66.58    3.48
   0  -2   3   66.40    2.57
   0  -2   4 2559.44   59.53
   0  -2   4 2513.36   59.95
   0   2  -4 2532.42   59.88
   0  -2   4 2415.04   59.64
   0  -2  -4 2626.83   60.43
   0  -2   4 2515.38   59.53
   0  -2   5    1.57    0.74
   0  -2  -5    2.45    2.71
   0   2  -5    2.20    1.05
   0  -2   5    2.14    0.70
   0  -2   5    2.21    1.61
   0  -2  -5    2.37    0.75
   0  -2   5    2.14    0.73
   0  -2  -6  126.05    3.19
   0  -2   6  121.03    3.16
   0  -2   6  124.52    3.35
   0   2  -6  121.79    3.64
   0  -2  -7  201.11    5.10
   0  -2   7  209.54    5.09
   0   2  -7  207.24    5.67
   0  -2  -8   16.76    0.93
   0   2  -9   33.26    1.86
   0  -2  -9   32.63    1.25
   0   2 -10  228.63    6.40
   0  -2  10  233.16    5.62
   0  -2 -10  218.73    5.64
   0  -2 -11    0.71    0.86
   0  -2 -11    0.69    0.71
   0   2 -11    0.92    1.28
   0  -2 -12   17.81    1.10
   0  -2 -12   19.28    0.98
   0   2 -12   15.88    1.77
   0  -2  13  175.48    4.60
   0   2 -13  179.73    5.60
   0  -2 -13  179.19    4.61
   0  -2 -13  181.89    4.63
   0   2  14  495.09   12.04
   0  -2 -14  498.70   12.07
   0  -2  14  492.28   12.09
   0   2 -14  506.73   13.19
   0  -2 -15   11.67    1.11
   0  -2  15   11.87    0.92
   0   2 -15   11.81    1.83
   0   2  15    8.41    0.94
   0   2  16  153.08    4.09
   0   2 -16  156.27    5.33
   0  -2 -16  157.04    4.16
   0  -2 -17  323.91    8.12
   0   2  17  328.13    8.10
   0   2 -17  321.27    9.40
   0   2  18    2.22    0.93
   0   2 -18    4.12    1.76
   0   2  19   41.64    1.66
   0  -2 -19   48.97    1.75
   0   2  20   94.71    2.76
   0  -2  20   98.69    2.81
   0  -2 -20   99.07    2.83
   0  -2  20   95.04    2.80
   0  -2 -21    7.87    1.06
   0  -2  21    9.86    1.05
   0  -2  21    8.49    0.90
   0   2  21    7.32    0.96
   0  -2 -22   76.27    2.25
   0  -2  22   66.49    2.15
   0   2  22   73.70    2.16
   0  -2  22   72.83    2.18
   0   2  23   -0.15    0.75
   0  -2  23    0.70    0.77
   0  -2 -23    0.53    0.98
   0  -2  23    0.08    0.79
   0   2  23    1.24    0.76
   0  -2  24   11.51    0.78
   0  -2  24   11.41    0.78
   0   2  24   12.01    0.79
   0   2  24   10.04    0.79
   0   2  25    9.07    0.67
   0   2  25    7.55    0.62
   0   2  26    0.47    0.43
   0  -4   0  359.13    8.96
   0  -4   0  360.33    8.85
   0  -4   0  353.88    8.95
   0  -4  -1   67.00    2.20
   0  -4   1   66.29    2.09
   0  -4   1   61.61    2.14
   0  -4   1   67.71    2.10
   0  -4  -1   65.75    2.40
   0  -4   1   66.07    2.39
   0  -4  -1   65.58    2.01
   0  -4  -1   60.12    2.03
   0  -4  -2    1.48    1.04
   0  -4  -2    2.03    1.56
   0  -4   2    1.50    0.91
   0  -4  -2    0.13    0.86
   0  -4   2    0.97    1.45
   0  -4  -2    1.05    0.77
   0  -4   2    0.80    0.72
   0  -4   2    1.24    0.92
   0  -4   2    1.44    0.89
   0  -4  -3   -1.13    1.06
   0  -4  -3    0.46    0.81
   0  -4   3    0.75    0.85
   0  -4  -3   -0.03    0.81
   0  -4   3    0.35    0.90
   0  -4  -3    1.18    1.55
   0  -4   3    0.45    0.81
   0  -4   3    0.94    0.97
   0  -4   3    2.18    1.49
   0  -4   4   27.10    1.30
   0  -4   4   27.88    1.40
   0  -4   4   27.96    1.40
   0  -4  -4   30.11    1.29
   0  -4  -4   28.88    1.50
   0  -4  -4   27.33    1.22
   0  -4  -4   28.55    1.87
   0  -4  -5    0.51    1.14
   0  -4   5    0.33    0.83
   0  -4   5    2.72    0.95
   0  -4   5    0.82    1.00
   0  -4  -5    1.77    0.83
   0  -4  -5    1.19    1.60
   0  -4   6    1.85    0.98
   0  -4   6    2.43    1.04
   0  -4  -6    0.53    0.82
   0  -4  -6    0.24    1.11
   0  -4  -6    0.58    1.60
   0  -4   6    0.35    0.98
   0  -4   7   22.00    1.26
   0  -4   7   21.96    1.31
   0  -4  -7   18.86    1.44
   0  -4  -7   21.27    1.21
   0  -4  -7   22.04    1.79
   0  -4   7   21.77    1.34
   0  -4  -8   75.93    2.80
   0  -4  -8   76.94    2.40
   0  -4   8   79.53    2.49
   0  -4   8   80.26    2.50
   0  -4   8   80.21    2.47
   0  -4  -8   78.39    2.57
   0  -4   9    1.50    1.07
   0  -4  -9    1.28    1.55
   0  -4  -9    2.39    1.07
   0  -4  -9    0.59    0.88
   0  -4 -10   56.31    2.31
   0  -4 -10   55.59    1.90
   0  -4 -10   53.10    2.07
   0  -4  10   56.02    2.02
   0  -4 -11   63.73    2.16
   0  -4 -11   68.08    2.31
   0  -4 -11   71.81    2.34
   0  -4  11   71.92    2.35
   0  -4 -11   65.36    2.50
   0  -4 -12  150.45    4.20
   0  -4  12  167.78    4.34
   0  -4 -13   40.14    1.54
   0  -4  13   37.34    1.69
   0  -4  14   72.14    2.39
   0  -4 -14   71.69    2.31
   0  -4 -14   78.33    2.38
   0  -4 -15   21.20    1.35
   0  -4 -15   19.57    1.14
   0  -4 -15   18.70    1.07
   0  -4 -16   14.29    1.18
   0  -4 -16   11.35    0.91
   0  -4 -16   11.33    1.33
   0  -4  16   13.10    1.10
   0  -4  17    2.90    0.91
   0  -4 -17    4.11    0.69
   0  -4 -17    2.61    1.15
   0  -4 -18    0.74    1.01
   0  -4  18    1.38    0.80
   0  -4 -19   16.81    1.05
   0  -4  19   19.65    0.96
   0  -4  20   32.16    1.09
   0  -4  21  143.77    3.56
  -1   1  28    2.80    0.47
  -1   1  27   93.03    2.47
  -1   1  26   69.31    1.90
  -1   1  26   72.29    2.01
  -1  -1  26   66.64    1.93
   1  -1 -25   29.27    1.15
  -1   1  25   28.31    1.24
  -1   1  25   29.68    1.12
  -1   1  24   25.56    1.15
  -1  -1  24   26.59    1.17
   1  -1 -24   28.73    1.20
  -1   1  23  141.15    3.98
  -1   1  23  154.89    3.93
   1  -1 -23  150.10    3.93
   1  -1 -22   15.07    1.10
  -1  -1  22   14.07    1.07
  -1   1  22   14.83    1.06
  -1   1  22   15.97    1.23
  -1  -1  21    2.78    0.92
   1  -1 -21    3.23    0.94
  -1   1  21    2.08    1.05
  -1   1  20   53.87    1.97
   1   1 -20   60.24    3.03
  -1  -1  20   56.17    1.90
  -1   1  19   31.61    1.45
  -1  -1  19   28.19    1.33
   1  -1 -19   29.23    1.34
   1   1 -19   32.20    2.38
   1  -1 -18   34.35    1.44
   1   1 -18   39.79    2.59
  -1  -1  18   36.30    1.43
  -1   1  18   34.22    1.49
  -1   1  18   34.50    1.40
   1  -1 -17   21.41    1.18
  -1  -1  17   19.74    1.07
  -1   1  17   19.29    1.20
  -1  -1  17   21.33    1.31
  -1   1  17   20.77    1.09
  -1  -1  17   19.13    0.91
   1   1 -17   20.35    2.16
  -1  -1  16   75.83    2.38
  -1  -1  16   76.10    2.11
  -1   1  16   79.70    2.24
   1  -1 -16   77.49    2.25
  -1  -1  16   75.54    2.23
  -1   1  16   73.84    2.27
   1   1 -16   78.22    3.30
  -1  -1  15   96.66    2.61
   1  -1 -15   99.28    2.73
  -1  -1  15  104.27    2.82
   1   1 -15   95.34    3.71
  -1   1  15   99.50    2.71
  -1   1  14  236.26    5.76
   1   1 -14  229.62    6.71
   1  -1 -14  228.86    6.35
  -1  -1  14  227.33    5.67
  -1  -1  14  234.76    5.83
   1  -1 -14  228.76    5.75
  -1  -1  13  252.57    6.33
  -1  -1  13  257.62    6.20
  -1   1  13  254.48    6.26
   1   1 -13  248.16    7.13
   1  -1 -13  239.40    7.21
   1  -1 -12  226.65    6.41
  -1  -1  12  240.54    6.02
   1   1 -12  235.05    6.48
   1  -1 -12  240.78    6.92
  -1  -1  12  244.69    5.91
  -1   1  12  248.55    5.97
   1   1 -12  245.39    6.79
  -1  -1  11  112.89    2.96
   1  -1 -11  109.99    3.33
  -1   1  11  115.03    2.90
   1   1 -11  107.36    3.35
   1  -1 -10  171.95    4.65
   1   1 -10  174.55    4.68
  -1  -1  10  170.51    4.29
   1   1 -10  169.58    4.92
   1  -1  -9  173.06    5.18
   1  -1  -9  178.97    4.78
   1   1  -9  188.87    4.84
   1   1  -9  181.28    5.10
   1  -1  -8  189.08    4.96
   1   1  -8  196.70    5.00
   1   1  -8  193.73    5.26
   1  -1  -8  188.02    5.33
   1  -1  -7    0.60    0.71
   1   1  -7    0.15    0.72
   1   1  -7    1.04    1.10
   1  -1  -7   -0.65    1.06
   1  -1  -6  116.78    3.03
   1  -1  -6  113.93    3.45
   1  -1  -5  518.82   12.69
   1  -1  -5  514.37   12.35
   1  -1  -4  135.30    3.33
   1  -1  -3  258.04    6.43
   1  -1  -2    0.62    0.78
  -1  -1   2   -0.13    0.46
   1  -1  -1   30.25    1.09
  -1  -1   1   29.15    1.51
   1  -1   0    1.66    0.52
  -1   1   0    1.92    0.41
   1  -1   0    1.24    0.70
   1  -1   0    0.92    1.21
  -1  -1   0    1.51    1.20
  -1   1  -1   83.16    2.18
   1  -1   1   81.91    2.48
   1  -1   1   81.55    2.07
  -1  -1  -1   77.44    2.15
  -1  -1  -1   80.02    3.09
  -1  -1  -1   84.20    2.26
   1  -1   1   87.24    2.24
  -1   1  -2   43.62    1.38
   1  -1   2   38.10    1.05
  -1  -1  -2   44.91    1.45
  -1   1  -3  664.82   16.06
  -1  -1  -3  659.11   15.94
  -1  -1  -3  683.42   16.10
  -1  -1  -4 2474.99   57.54
  -1   1  -4 2411.22   57.49
  -1  -1  -4 2396.32   57.36
  -1  -1  -5 3968.21   94.56
  -1  -1  -5 4061.17   94.76
  -1   1  -5 3976.28   94.70
  -1  -1  -6    0.78    1.21
  -1  -1  -6    0.10    0.78
  -1   1  -6    0.04    1.15
  -1   1  -7  247.08    6.49
  -1  -1  -7  246.03    6.29
  -1  -1  -7  249.91    6.56
  -1  -1  -8    0.28    0.95
  -1   1  -8   -0.54    1.20
  -1  -1  -8   -0.22    1.22
  -1  -1  -9  203.94    4.98
  -1  -1  -9  199.98    5.65
   1  -1   9  204.69    5.02
  -1  -1  -9  195.35    5.36
  -1   1  -9  197.28    5.62
   1  -1  10    1.69    0.77
  -1  -1 -10    2.61    0.73
   1  -1  10    2.05    0.55
  -1  -1 -10    3.19    1.04
   1  -1  11    1.31    0.56
  -1  -1 -11   -0.63    1.30
  -1  -1 -11    0.75    0.99
  -1   1 -11   -1.12    1.35
  -1   1 -11   -0.22    1.00
  -1  -1 -11    0.47    0.73
   1  -1  11    1.25    0.77
   1   1  11    0.62    0.59
  -1   1 -12  182.38    5.50
   1  -1  12  184.09    4.72
  -1  -1 -12  177.78    5.56
  -1  -1 -12  177.85    4.64
   1   1  12  189.52    4.64
   1  -1  12  191.49    4.60
  -1  -1 -13   73.59    2.13
   1  -1  13   78.66    2.24
  -1   1 -13   74.03    3.07
  -1  -1 -13   72.58    3.16
   1  -1  13   75.15    2.07
  -1  -1 -13   81.03    2.78
  -1   1 -13   73.87    2.76
   1   1  13   76.69    2.12
  -1   1 -14  468.93   12.64
  -1   1 -14  484.97   12.94
   1   1  14  501.84   11.94
  -1  -1 -14  492.93   13.13
  -1  -1 -14  465.15   12.60
  -1  -1 -14  487.49   11.92
   1  -1  14  505.11   11.88
   1   1  15  352.37    8.25
  -1  -1 -15  335.65    8.22
   1  -1  15  334.47    8.17
  -1  -1 -15  323.77    8.97
  -1  -1 -15  320.19    9.46
   1   1  15  322.78    8.26
  -1   1 -15  333.30    9.30
   1  -1  16  254.71    6.43
  -1  -1 -16  261.81    6.44
  -1  -1 -16  251.15    7.76
   1   1  16  259.27    6.49
   1  -1  16  257.26    6.37
  -1   1 -16  249.65    7.58
  -1   1 -17   59.88    3.09
  -1  -1 -17   60.94    1.93
   1   1  17   59.70    2.02
   1  -1  17   59.85    1.90
   1  -1  17   58.96    1.80
  -1  -1 -18  869.50   20.59
   1  -1  18  854.18   20.60
   1   1  18  869.41   20.65
   1  -1  18  839.24   20.52
  -1   1 -18  868.97   21.89
  -1   1 -19  680.99   17.82
   1   1  19  691.20   16.58
   1  -1  19  678.07   16.53
   1   1  20  127.15    3.51
   1  -1  20  128.64    3.43
   1  -1  20  120.51    3.30
  -1   1 -20  117.70    4.62
  -1  -1 -20  128.40    3.43
   1   1  20  125.37    3.42
   1   1  21   93.30    2.83
   1   1  21   95.78    2.75
  -1  -1 -21   97.84    2.73
   1  -1  21   95.09    2.74
   1   1  22  266.08    6.74
   1  -1  22  260.40    6.67
   1   1  22  274.29    6.69
  -1  -1 -22  266.43    6.66
   1   1  23   73.77    2.11
  -1  -1 -23   66.37    2.07
   1   1  24   19.02    0.98
  -1  -1 -24   19.79    0.99
   1   1  24   20.37    1.11
   1  -1  24   18.70    0.99
   1   1  25    3.15    0.82
   1  -1  25    3.88    0.62
   1   1  25    4.49    0.64
   1   1  26    1.27    0.70
   1   1  27   40.84    1.24
  -1   3  23    1.10    0.54
  -1  -3  23    2.32    0.52
  -1  -3  22   42.53    1.37
   1  -3 -22   38.63    1.45
   1  -3 -22   41.69    1.48
  -1  -3  22   39.58    1.35
  -1   3  22   42.18    1.34
  -1  -3  22   38.81    1.34
   1  -3 -21   28.60    1.36
  -1  -3  21   27.31    1.21
  -1  -3  21   27.28    1.18
  -1  -3  21   28.76    1.20
   1  -3 -21   27.38    1.35
   1  -3 -20   11.66    1.17
  -1  -3  20   11.42    1.02
  -1  -3  20    9.57    0.97
   1  -3 -20   11.90    1.23
  -1  -3  20   11.58    1.01
   1  -3 -19   -0.19    1.16
   1  -3 -19    0.96    1.12
  -1  -3  19   -0.41    1.01
  -1  -3  19    1.33    0.97
  -1  -3  18    2.52    1.00
  -1  -3  18    2.38    1.04
   1  -3 -18    2.28    1.24
  -1  -3  18    3.72    1.01
   1  -3 -17    2.49    1.30
  -1  -3  17    4.27    0.99
   1  -3 -17    4.86    1.30
  -1  -3  17    3.42    1.05
  -1  -3  17    2.52    1.08
  -1  -3  16    1.10    1.89
   1  -3 -16    5.11    3.20
   1   3 -16    1.62    1.66
  -1  -3  16    2.93    1.10
  -1  -3  16    1.85    1.00
   1  -3 -16    2.99    1.39
  -1  -3  16    3.06    1.10
   1  -3 -16    3.12    1.36
   1  -3 -15    2.66    1.43
   1  -3 -15    0.65    0.90
  -1  -3  15    4.70    1.98
   1  -3 -15    7.17    3.46
   1  -3 -15    0.37    1.33
  -1  -3  15    2.12    1.11
   1   3 -15    3.17    1.59
  -1  -3  14  114.24    3.33
   1  -3 -14  114.93    3.30
   1  -3 -14  112.68    3.43
   1  -3 -14  115.32    3.42
   1   3 -14  123.45    4.32
   1  -3 -14  125.61    5.72
  -1  -3  14  116.38    4.38
  -1  -3  13  205.41    5.39
  -1  -3  13  208.48    5.44
  -1  -3  13  205.91    5.32
   1  -3 -13  215.38    7.67
   1  -3 -13  200.88    5.40
  -1  -3  13  206.94    5.33
  -1  -3  13  211.26    6.46
   1  -3 -13  206.60    5.47
   1   3 -13  202.05    6.33
   1  -3 -13  212.19    5.47
   1  -3 -12   70.22    2.32
  -1  -3  12   69.74    2.25
   1  -3 -12   70.09    2.46
  -1  -3  12   71.58    2.30
  -1  -3  12   70.47    2.23
  -1  -3  12   71.59    3.40
   1  -3 -12   79.75    4.86
   1  -3 -12   73.11    2.44
   1   3 -12   73.93    3.07
  -1  -3  12   71.16    2.29
  -1  -3  11    1.45    0.94
   1  -3 -11    0.76    0.99
  -1  -3  11   -0.17    1.04
   1  -3 -11    1.37    1.24
   1  -3 -11    0.47    1.35
  -1  -3  11    1.41    0.92
  -1  -3  11    0.80    0.99
   1  -3 -11    0.62    3.53
  -1  -3  11    1.60    2.16
   1   3 -11    1.68    1.39
  -1  -3  10   66.55    2.07
   1  -3 -10   61.52    2.20
  -1  -3  10   65.53    2.08
   1  -3 -10   62.16    2.15
   1   3 -10   63.36    2.74
  -1  -3  10   63.81    3.19
   1  -3 -10   65.32    2.25
  -1  -3  10   65.46    2.09
   1  -3 -10   59.09    4.61
  -1  -3  10   63.42    2.05
  -1  -3   9    3.51    0.96
  -1  -3   9    1.66    0.85
  -1  -3   9    1.88    0.93
  -1  -3   9    2.32    0.92
  -1  -3   9    2.63    1.01
   1  -3  -9    2.28    1.27
  -1  -3   9    3.07    2.12
   1  -3  -9    3.71    3.65
   1  -3  -9    2.35    0.92
   1  -3  -9    2.55    1.16
  -1  -3   8  256.62    6.54
   1  -3  -8  263.40    8.49
   1  -3  -8  256.25    6.57
   1  -3  -8  259.32    6.56
  -1  -3   8  260.96    6.48
  -1  -3   8  258.43    6.50
   1  -3  -8  248.83    6.53
  -1  -3   8  261.71    6.45
  -1  -3   8  265.83    7.40
  -1  -3   8  262.80    6.45
   1  -3  -7    1.21    1.06
  -1  -3   7    0.41    0.78
  -1  -3   7    1.00    0.79
  -1  -3   7    0.85    0.83
   1  -3  -7    0.13    3.43
  -1  -3   7    0.08    0.87
  -1  -3   7   -0.14    0.91
   1  -3  -7    0.55    0.90
   1  -3  -7    0.71    1.09
  -1  -3   7    0.08    2.02
   1  -3  -6    9.90    1.18
   1  -3  -6   10.00    0.97
   1  -3  -6    8.78    0.76
  -1  -3   6    9.98    2.00
   1  -3  -6   10.23    3.39
  -1  -3   6    9.83    1.00
  -1  -3   6   10.11    0.90
  -1  -3   6    6.67    0.92
  -1  -3   5    2.97    0.77
  -1  -3   5    3.60    1.91
   1  -3  -5    3.70    1.03
   1  -3  -5    5.46    3.41
  -1  -3   5    2.96    0.84
   1  -3  -5    3.73    0.88
   1  -3  -5    3.57    0.66
  -1  -3   5    4.60    1.06
   1  -3  -4   29.09    1.29
  -1  -3   4   26.62    1.21
   1  -3  -4   31.53    1.39
  -1  -3   4   29.97    1.36
  -1  -3   4   29.19    1.24
   1  -3  -4   30.42    1.13
  -1  -3   3  305.11    7.71
  -1  -3   3  317.54    7.70
   1  -3  -3  315.98    7.78
   1  -3  -3  312.33    7.68
   1  -3  -3  312.84    7.72
  -1  -3   2    1.06    0.76
   1  -3  -2    2.12    0.70
   1  -3  -2    1.23    1.13
  -1  -3   2    3.21    1.07
   1  -3  -2    1.36    0.83
   1  -3  -1  572.70   13.64
  -1  -3   1  554.05   13.55
  -1  -3   1  563.54   13.61
   1  -3  -1  569.10   13.61
   1  -3  -1  562.20   13.57
  -1  -3   1  554.88   13.59
  -1  -3   0   15.84    1.22
  -1  -3   0   14.29    0.90
  -1  -3   0   14.17    0.96
   1  -3   0   14.49    1.21
   1  -3   0   14.87    0.98
  -1  -3  -1  251.74    6.24
  -1  -3  -1  243.66    6.24
   1  -3   1  251.81    6.22
   1  -3   1  244.76    6.22
  -1  -3  -2  315.52    7.81
   1  -3   2  313.26    7.77
   1  -3   2  321.78    7.73
   1  -3   2  312.87    7.75
  -1  -3  -2  308.14    7.80
   1  -3   3   36.00    1.35
  -1  -3  -3   36.57    1.41
   1  -3   3   36.72    1.52
   1  -3   3   35.66    1.31
  -1  -3  -3   37.86    1.45
   1  -3   4  106.01    3.02
  -1  -3  -4  109.13    3.01
   1  -3   4  111.75    2.98
  -1  -3  -4  109.30    3.03
  -1  -3  -5    0.71    1.05
   1  -3   5    0.29    1.77
   1  -3   5    0.07    0.76
  -1  -3  -5    1.44    0.85
   1  -3   5   -0.15    0.77
  -1  -3  -5    2.43    3.23
  -1  -3  -6    1.23    1.12
   1  -3   6   -0.22    1.78
  -1  -3  -6    1.07    0.86
   1  -3   6   -0.02    0.82
   1  -3   6    1.58    0.88
   1  -3   6    0.19    0.79
  -1  -3  -7   90.37    4.72
  -1  -3  -7   86.20    2.61
   1  -3   7   86.87    2.46
  -1  -3  -7   87.50    2.61
  -1  -3  -7   91.04    2.60
   1  -3   7   86.89    2.48
   1  -3   7   87.77    3.47
   1  -3   7   86.63    2.55
   1  -3   7   86.91    2.49
   1  -3   7   86.53    2.52
   1  -3   7   86.57    2.52
   1  -3   8   77.19    2.28
   1  -3   8   76.22    2.30
   1  -3   8   74.04    2.32
  -1  -3  -8   77.19    2.42
   1  -3   8   76.58    2.33
   1  -3   8   77.08    3.25
  -1  -3  -8   77.27    2.37
  -1  -3  -8   76.36    2.42
   1  -3   8   75.40    2.25
   1  -3   8   76.22    2.23
  -1  -3  -8   80.15    4.53
  -1  -3  -9  121.77    3.44
   1  -3   9  123.95    3.41
   1  -3   9  121.23    3.31
   1  -3   9  122.71    3.39
   1  -3   9  122.74    3.30
  -1  -3  -9  115.53    3.42
  -1  -3  -9  122.62    5.54
   1  -3   9  122.93    4.29
  -1  -3  -9  124.91    3.45
   1  -3   9  124.10    3.29
   1  -3  10    0.76    0.90
   1  -3  10    3.86    1.96
   1  -3  10    1.01    0.97
  -1  -3 -10   -0.81    1.15
  -1  -3 -10    2.06    3.31
  -1  -3 -10    0.56    1.25
   1  -3  10    0.56    0.87
   1  -3  10   -0.26    0.92
  -1  -3 -10   -0.10    0.98
   1  -3  10    0.03    0.96
   1  -3  11    6.22    2.06
   1  -3  11    6.31    1.03
  -1  -3 -11    4.44    3.28
  -1   3 -11    3.83    1.45
  -1  -3 -11    5.68    1.00
   1  -3  11    5.79    1.05
   1  -3  11    6.36    1.11
   1  -3  11    5.62    0.97
  -1  -3 -11    4.42    1.28
  -1  -3 -11    5.77    1.28
  -1  -3 -12   -3.48    3.25
   1  -3  12    0.95    1.06
   1  -3  12   -0.49    1.94
   1  -3  12    0.62    0.93
   1  -3  12   -0.23    0.96
   1  -3  12    1.29    0.99
  -1  -3 -12   -0.72    0.92
  -1  -3 -12    1.01    1.31
  -1  -3 -12    0.13    1.23
  -1   3 -12    0.43    1.42
  -1  -3 -13  235.48    5.96
   1  -3  13  230.95    6.91
  -1   3 -13  218.31    6.86
   1  -3  13  235.96    5.99
   1  -3  13  225.19    5.83
   1  -3  13  229.04    5.84
  -1  -3 -13  232.46    7.97
  -1  -3 -13  230.30    5.96
   1  -3  13  229.16    5.93
  -1  -3 -13  225.28    5.95
  -1   3 -14    0.24    1.51
  -1  -3 -14   -0.59    1.24
  -1  -3 -14    0.99    1.30
   1  -3  14    0.10    1.90
   1  -3  14    0.20    1.02
  -1  -3 -14    2.79    3.13
   1  -3  14    0.04    1.12
  -1  -3 -14   -1.43    0.96
   1  -3  15  136.15    3.77
  -1  -3 -15  142.42    3.86
  -1  -3 -15  143.01    3.94
  -1  -3 -15  141.79    5.95
   1  -3  15  142.02    3.78
   1  -3  15  140.86    4.86
  -1  -3 -15  137.96    3.91
   1  -3  15  141.43    3.93
  -1   3 -15  128.28    4.76
  -1  -3 -16    0.51    1.24
  -1  -3 -16    1.47    1.23
   1  -3  16    0.74    1.09
   1  -3  16    2.27    0.99
   1  -3  16   -0.38    0.99
   1  -3  17   37.93    1.68
   1  -3  17   40.67    1.55
  -1  -3 -17   39.97    1.71
   1  -3  17   36.09    1.53
   1  -3  18    3.91    0.97
   1  -3  18    1.78    0.95
   1  -3  18    2.91    1.00
  -1  -3 -18    3.41    1.15
  -1  -3 -18    3.36    1.12
  -1  -3 -19   62.50    2.06
   1  -3  19   63.35    1.97
   1  -3  19   62.66    1.96
  -1  -3 -20    0.17    0.97
  -1  -3 -20    1.56    0.95
   1  -3  20    1.05    0.83
   1  -3  20    1.85    0.80
   1  -3  20    1.57    0.77
   1  -3  21    0.39    0.68
   1  -3  21    0.61    0.76
   1   3  21    0.90    0.67
   1  -3  21    0.34    0.65
   1  -3  22   18.37    0.90
   1   3  22   18.17    0.84
   1  -3  23   15.73    0.68
   1  -5 -15   12.34    0.79
   1  -5 -14   14.91    0.95
   1  -5 -13    1.32    0.91
   1  -5 -12   53.80    1.81
   1  -5 -11   11.22    1.19
   1  -5 -10    5.51    1.22
   1  -5  -9  206.81    5.27
   1  -5  -9  201.37    5.28
   1  -5  -8   12.41    1.12
   1  -5  -8   12.96    1.36
   1  -5  -7    9.59    1.10
   1  -5  -7    9.32    1.35
   1  -5  -6    2.36    1.30
   1  -5  -6    1.26    1.00
   1  -5  -5    0.69    0.96
   1  -5  -5    1.90    1.31
   1  -5  -4   75.64    2.47
   1  -5  -3   51.98    2.02
   1  -5  -2   13.31    1.39
   1  -5  -2    9.80    0.84
   1  -5  -1   68.84    2.05
   1  -5   0   18.23    1.01
   1  -5   1    8.49    0.88
  -1  -5  -1    7.53    1.05
  -1  -5  -2   22.12    1.31
   1  -5   2   24.13    1.19
  -1  -5  -3   42.28    1.78
   1  -5   3   38.71    1.46
  -1  -5  -3   35.67    1.58
  -1  -5  -4    1.15    0.95
  -1  -5  -4    1.37    1.29
  -1  -5  -5   75.08    2.41
  -1  -5  -5   72.07    2.36
  -1  -5  -6  151.50    4.20
  -1  -5  -6  158.83    4.16
  -1  -5  -7   19.70    1.38
  -1  -5  -7   14.21    1.20
  -1  -5  -8    8.77    1.06
   1  -5   8    8.69    0.92
  -1  -5  -9    2.71    0.94
  -1  -5  -9    2.78    1.14
   1  -5   9    2.79    0.84
   1  -5  10   17.99    1.03
  -1  -5 -10   15.59    1.11
  -1  -5 -10   19.62    1.24
   1  -5  11   -0.46    0.77
  -1  -5 -11    1.28    0.97
  -1  -5 -11    0.15    0.80
  -1  -5 -12    1.31    0.75
   1  -5  12    1.44    0.75
  -1  -5 -12    2.38    0.89
  -1  -5 -13    4.22    0.80
   1  -5  13    2.44    0.70
  -2   0  28    1.05    0.52
  -2   0  27    0.96    0.69
  -2   0  26   18.63    1.04
   2   0 -25    0.84    0.67
  -2   0  25    1.13    0.88
   2   0 -24   59.59    1.77
  -2   0  24   54.67    1.70
  -2   0  23    0.51    0.73
   2   0 -23   -0.23    0.78
  -2   0  23    0.35    1.00
  -2   0  22    0.74    0.78
   2   0 -22    0.60    0.84
  -2   0  22    1.06    1.03
  -2   0  21    0.61    0.81
   2   0 -21    0.07    0.83
  -2   0  21    0.58    1.00
   2   0 -21    0.95    1.47
   2   0 -20   14.09    1.86
  -2   0  20   17.07    1.19
  -2   0  20   13.92    0.95
  -2   0  20   14.13    1.20
  -2   0  19   -0.03    0.95
  -2   0  19   -0.45    0.77
   2   0 -19    2.35    1.48
  -2   0  19    0.64    1.03
  -2   0  18  158.15    4.26
   2   0 -18  154.91    5.14
  -2   0  18  160.63    4.21
   2   0 -17    1.96    1.39
  -2   0  17    0.03    0.81
  -2   0  17   -0.50    0.87
  -2   0  16  193.18    5.05
  -2   0  16  204.97    5.11
   2   0 -16  202.76    5.92
  -2   0  15    0.12    0.83
   2   0 -15    0.98    1.25
  -2   0  14  330.24    8.08
   2   0 -14  335.70    8.79
   2   0 -14  317.68    8.89
  -2   0  13   -0.43    0.74
  -2   0  12    1.08    0.71
   2   0 -12    2.27    1.34
   2   0 -11    1.15    1.34
  -2   0  11    0.20    0.65
   2   0 -11    0.84    1.13
   2   0 -10  221.03    6.01
   2   0 -10  229.34    6.09
   2   0  -9    0.60    1.10
   2   0  -9   -0.77    1.18
   2   0  -8 2783.71   65.10
   2   0  -8 2693.31   65.03
   2   0  -7   -0.20    1.05
   2   0  -6 1100.82   26.11
   2   0  -6 1081.83   26.03
   2   0  -5   -0.60    0.78
   2   0  -5    0.64    0.88
   2   0  -4 2584.92   61.22
   2   0  -4 2587.12   61.28
   2   0  -3    0.63    0.50
  -2   0   2   14.29    0.70
   2   0  -1   -0.02    0.33
  -2   0   0   90.96    2.32
  -2   0  -1   -0.28    0.50
  -2   0  -2  518.83   12.45
  -2   0  -3    0.36    0.86
  -2   0  -4    7.08    1.04
  -2   0  -5   -0.42    1.08
  -2   0  -6  222.29    5.79
  -2   0  -7   -0.88    1.09
  -2   0  -8    5.71    1.31
  -2   0  -9    1.40    1.30
   2   0  10  472.55   11.31
  -2   0 -10  460.47   11.88
   2   0  11    0.65    0.70
   2   0  12   56.80    1.75
  -2   0 -12   60.85    2.47
  -2   0 -12   57.78    2.60
  -2   0 -13    2.17    1.44
   2   0  13   -0.02    0.77
  -2   0 -13    0.08    1.33
  -2   0 -14  751.12   19.17
   2   0  14  759.62   18.26
  -2   0 -14  767.46   19.13
  -2   0 -15    0.24    0.67
   2   0  15    0.32    0.73
   2   0  15   -0.15    0.79
  -2   0 -15    0.77    1.52
  -2   0 -15    0.73    1.41
  -2   0 -16    6.13    1.64
  -2   0 -16    7.27    0.79
  -2   0 -16    6.73    1.60
   2   0  16    6.94    0.83
   2   0  16    7.52    1.01
  -2   0 -17    0.62    1.68
   2   0  17   -0.20    0.93
  -2   0 -17   -0.02    0.71
   2   0  17   -1.25    0.82
  -2   0 -17    2.91    1.65
  -2   0 -18   37.77    1.37
  -2   0 -18   37.50    2.46
  -2   0 -18   41.21    2.47
   2   0  18   39.32    1.62
   2   0  18   39.08    1.47
   2   0  19   -0.12    1.05
  -2   0 -19   -1.60    1.57
   2   0  20    6.87    0.93
   2   0  20    6.23    1.12
  -2   0 -20    4.12    1.67
   2   0  21   -0.03    0.84
   2   0  21    0.66    1.09
   2   0  22   40.43    1.60
   2   0  22   40.15    1.45
   2   0  23    0.02    0.75
   2   0  24  168.61    4.30
   2   0  24  163.70    4.20
   2   0  25   -0.30    0.77
   2   0  26   62.60    1.80
   2   0  27    0.11    0.52
  -2   2  26    0.46    0.51
  -2   2  25   -0.07    0.58
  -2   2  25    0.10    0.63
  -2  -2  25    0.81    0.66
  -2  -2  25    1.60    0.65
   2  -2 -25   -0.04    0.82
   2  -2 -25    0.10    0.86
   2  -2 -24   29.10    1.36
  -2   2  24   28.17    1.13
  -2  -2  24   27.73    1.16
  -2   2  24   28.27    1.14
  -2  -2  24   28.06    1.19
   2  -2 -24   31.52    1.25
  -2   2  23    2.86    0.82
   2  -2 -23    2.83    0.90
  -2  -2  23    2.95    0.91
  -2   2  23    4.13    0.82
  -2  -2  22   28.70    1.39
   2  -2 -22   30.89    1.37
   2  -2 -21   41.35    1.65
  -2   2  21   40.35    1.54
   2  -2 -20    2.39    1.05
  -2   2  20    0.45    0.89
  -2  -2  20    2.27    0.88
   2  -2 -19  323.00    7.95
  -2  -2  19  315.03    7.95
   2   2 -19  311.58    9.23
  -2   2  19  315.38    7.91
   2   2 -18  899.13   22.53
  -2   2  18  874.81   21.13
  -2   2  17   32.64    1.37
   2   2 -17   34.09    2.53
   2  -2 -17   30.24    1.47
   2  -2 -16   97.86    2.80
  -2   2  16   98.58    2.76
   2   2 -16  100.12    3.96
  -2  -2  16   95.52    2.70
  -2   2  15  309.96    7.61
   2  -2 -15  312.68    7.64
   2   2 -15  303.23    8.80
  -2  -2  15  301.95    7.59
  -2   2  14   83.67    2.37
   2  -2 -14   83.20    2.45
   2  -2 -13  184.06    4.67
   2   2 -13  190.84    5.67
   2  -2 -13  175.97    4.64
   2   2 -12   92.65    3.48
   2  -2 -12   96.87    2.67
   2  -2 -12   97.95    2.69
   2  -2 -11  156.88    4.03
   2   2 -11  157.39    4.85
   2  -2 -10  580.60   13.72
  -2  -2  10  555.90   13.73
   2   2 -10  591.21   14.51
  -2  -2   9   53.62    1.60
   2  -2  -9   52.56    1.62
   2  -2  -8    6.84    0.80
  -2  -2   7   49.98    1.53
   2  -2  -7   47.86    1.48
  -2  -2   6    1.10    0.76
   2  -2  -6    0.55    0.70
  -2  -2   6   -0.66    1.59
  -2  -2   5   57.62    1.67
  -2  -2   5   57.79    1.68
   2  -2  -5   55.77    3.39
  -2  -2   5   56.55    2.46
   2  -2  -4  404.76   10.56
  -2  -2   4  389.74    9.44
  -2  -2   4  392.98    9.44
  -2  -2   4  396.16    9.93
  -2  -2   3  396.55   10.07
   2  -2  -3  403.91   10.64
   2  -2  -2   34.75    3.03
  -2  -2   2   38.60    2.06
   2  -2  -1   23.20    2.96
  -2   2   0   35.23    1.09
  -2  -2  -1   20.26    2.77
  -2   2  -1   20.57    0.93
  -2  -2  -2  692.83   16.90
   2  -2   2  661.38   16.21
  -2   2  -2  667.87   16.19
   2  -2   2  678.14   16.42
  -2   2  -3 1160.00   27.87
   2  -2   3 1155.32   28.00
  -2  -2  -3 1200.05   28.47
   2  -2   3 1155.13   27.82
   2  -2   4  514.71   12.70
  -2   2  -4  523.32   12.80
   2  -2   4  520.64   12.89
  -2  -2  -4  542.70   13.50
   2  -2   4  514.78   12.43
   2  -2   4  521.81   12.43
   2  -2   5   12.17    0.79
  -2   2  -5   12.77    1.20
  -2  -2  -5   11.48    2.63
  -2  -2  -5   13.64    0.89
   2  -2   5   12.25    1.13
   2  -2   5   13.85    0.82
   2  -2   5   11.38    1.61
  -2  -2  -6 1547.38   36.47
  -2   2  -6 1554.84   36.94
   2  -2   6 1535.02   36.43
   2  -2   6 1474.61   36.74
   2  -2   6 1546.37   36.43
  -2  -2  -7  191.40    4.71
   2  -2   7  184.57    4.59
   2  -2   7  189.32    4.66
  -2   2  -7  189.45    5.27
   2  -2   8   23.50    0.85
  -2  -2  -8   22.18    1.66
   2  -2   8   23.38    1.00
  -2  -2  -8   23.96    1.09
  -2   2  -9   85.60    3.06
   2  -2   9   83.94    2.22
  -2  -2  -9   87.82    2.40
  -2  -2  -9   83.38    3.16
  -2  -2 -10    7.79    0.81
  -2   2 -10    8.40    1.46
   2  -2  10    6.51    0.77
   2  -2  10    8.24    0.60
  -2  -2 -10    8.57    0.91
  -2  -2 -11    7.25    0.95
  -2  -2 -11    7.38    0.84
  -2   2 -11    7.77    1.54
   2  -2  11    7.84    0.61
  -2  -2 -12    1.58    0.74
  -2   2 -12    2.77    1.43
   2  -2  12    1.99    0.54
  -2  -2 -12    1.20    0.92
   2  -2  13  118.67    3.13
  -2  -2 -13  125.02    3.31
  -2  -2 -13  122.00    3.31
  -2   2 -13  125.17    4.35
   2  -2  13  117.74    3.30
   2   2  13  124.40    3.26
   2  -2  14    7.00    0.84
  -2  -2 -14    6.66    1.02
   2   2  14    7.65    0.88
  -2   2 -14    7.96    1.79
  -2  -2 -15   72.74    2.25
   2   2  15   73.22    2.20
  -2   2 -15   73.92    3.38
   2  -2  15   68.28    2.15
   2   2  16   27.52    1.33
  -2   2 -16   30.49    2.37
   2  -2  16   28.41    1.28
  -2  -2 -16   28.12    1.40
   2   2  17   80.33    2.43
  -2   2 -17   83.41    3.71
  -2  -2 -18  132.29    3.59
  -2   2 -18  126.81    4.79
   2   2  18  125.54    3.54
   2  -2  18  133.88    3.53
   2  -2  19    1.99    0.93
   2   2  19    1.61    0.91
  -2  -2 -19    1.97    1.03
   2  -2  20    6.95    0.95
  -2  -2 -20    6.58    1.07
   2   2  20    5.66    0.94
  -2  -2 -21   17.26    1.22
   2  -2  21   18.34    1.06
   2   2  21   18.95    1.10
   2  -2  21   18.61    1.05
   2   2  22    2.36    0.79
   2  -2  22    2.52    0.76
   2  -2  22    2.18    0.73
   2   2  22    1.98    0.79
   2  -2  22    2.16    0.73
   2  -2  23    0.43    0.61
   2   2  23    1.18    0.70
   2  -2  23    2.51    0.63
   2  -2  23    0.31    0.60
   2   2  23    0.69    0.70
   2   2  24    1.37    0.57
   2   2  24    2.00    0.62
   2   2  25    1.19    0.51
  -2  -4  21   86.61    2.19
   2  -4 -21   81.39    2.23
   2  -4 -20   41.41    1.45
  -2  -4  20   42.34    1.35
   2  -4 -19   -1.35    1.01
  -2  -4  19   -0.59    0.72
  -2  -4  18    3.15    0.84
   2  -4 -18    0.63    1.16
   2  -4 -18    2.86    1.00
   2  -4 -18    2.52    0.72
   2  -4 -17   32.61    1.35
  -2  -4  17   36.17    1.43
   2  -4 -17   38.46    1.57
   2  -4 -17   37.14    1.53
   2  -4 -16    2.88    0.79
   2  -4 -16    2.16    1.15
  -2  -4  16   -0.43    0.93
   2  -4 -16    1.00    0.82
   2  -4 -16    1.32    1.11
   2  -4 -15    7.63    0.96
   2  -4 -15   10.40    1.29
  -2  -4  14   43.54    1.73
   2  -4 -14   38.31    1.62
   2  -4 -14   45.38    1.80
   2  -4 -14   40.66    1.61
   2  -4 -14   39.75    1.82
   2  -4 -13   29.72    1.71
  -2  -4  13   30.50    1.54
   2  -4 -13   31.39    1.42
  -2  -4  12   17.01    1.34
   2  -4 -12   16.55    1.54
   2  -4 -12   18.10    1.48
   2  -4 -12   16.10    1.20
   2  -4 -12   17.35    1.25
   2  -4 -11   28.41    1.63
   2  -4 -11   24.02    1.34
   2  -4 -11   23.98    1.45
   2  -4 -11   26.23    1.72
  -2  -4  11   25.27    1.47
   2  -4 -10  111.77    3.20
  -2  -4  10  110.43    3.26
   2  -4 -10  104.69    3.24
   2  -4 -10  113.83    3.29
  -2  -4   9    0.55    1.04
   2  -4  -9   -0.83    1.14
   2  -4  -9   -0.60    1.64
   2  -4  -9    0.53    0.98
   2  -4  -8   30.58    1.95
  -2  -4   8   32.65    1.51
   2  -4  -8   30.06    1.54
   2  -4  -8   30.57    1.44
  -2  -4   7   67.12    2.10
   2  -4  -7   64.43    2.13
   2  -4  -7   65.13    2.24
  -2  -4   7   65.46    2.25
   2  -4  -7   62.14    2.55
   2  -4  -6  105.63    3.27
   2  -4  -6  115.15    3.17
  -2  -4   6  110.87    3.12
  -2  -4   6  107.63    3.21
   2  -4  -6  109.72    3.44
  -2  -4   5   15.51    1.14
   2  -4  -5   16.20    1.16
   2  -4  -5   16.10    1.78
  -2  -4   5   16.63    1.20
   2  -4  -5   14.69    1.33
  -2  -4   4   49.41    1.80
   2  -4  -4   45.17    1.67
   2  -4  -4   48.23    1.86
   2  -4  -4   47.37    2.20
   2  -4  -4   45.69    1.67
  -2  -4   4   46.58    1.68
   2  -4  -4   46.02    1.59
   2  -4  -3  119.27    3.28
   2  -4  -3  119.13    3.55
   2  -4  -3  110.82    3.38
   2  -4  -3  115.86    3.20
   2  -4  -3  118.43    3.27
  -2  -4   3  115.07    3.30
  -2  -4   3  123.23    3.46
  -2  -4   3  119.05    3.25
  -2  -4   3  121.41    3.32
  -2  -4   2   17.96    1.11
   2  -4  -2   16.36    1.13
  -2  -4   2   18.33    1.22
   2  -4  -2   18.28    1.05
   2  -4  -2   18.82    1.24
   2  -4  -2   19.74    1.69
  -2  -4   2   19.10    1.19
   2  -4  -2   18.52    1.11
  -2  -4   2   20.07    1.63
   2  -4  -1    5.78    0.85
   2  -4  -1    5.15    0.98
  -2  -4   1    4.65    1.04
   2  -4  -1    6.30    1.55
  -2  -4   1    6.08    0.90
   2  -4  -1    6.35    1.09
   2  -4  -1    6.07    0.91
  -2  -4   1    6.18    1.49
   2  -4   0   67.73    2.11
   2  -4   0   66.25    2.11
   2  -4   0   70.39    2.19
  -2  -4   0   69.21    2.09
   2  -4   0   66.72    2.27
  -2  -4   0   67.69    2.30
   2  -4   0   72.21    2.48
  -2  -4   0   73.53    2.45
   2  -4   0   67.56    2.15
   2  -4   0   72.76    2.14
   2  -4   1    3.05    0.83
   2  -4   1    2.23    0.77
   2  -4   1    2.72    0.85
   2  -4   1    3.71    1.42
  -2  -4  -1    2.58    0.79
   2  -4   1    2.14    0.99
   2  -4   1    3.08    0.97
  -2  -4  -1    4.60    1.48
  -2  -4  -1    1.53    0.97
   2  -4   2    0.31    0.84
  -2  -4  -2    1.36    0.73
   2  -4   2    1.82    1.42
   2  -4   2    1.71    1.03
   2  -4   2    2.24    0.81
  -2  -4  -2    0.27    1.07
   2  -4   2    1.32    0.84
  -2  -4  -2    2.42    1.45
   2  -4   3   38.68    1.55
   2  -4   3   38.04    1.47
   2  -4   3   39.05    1.55
   2  -4   3   41.49    1.63
  -2  -4  -3   40.36    1.97
  -2  -4  -3   39.19    1.73
   2  -4   4    0.51    0.86
  -2  -4  -4    0.08    1.11
   2  -4   4    1.21    1.06
   2  -4   4    1.80    0.87
   2  -4   4    1.32    0.94
  -2  -4  -4    0.70    1.47
   2  -4   5   65.78    2.11
   2  -4   5   61.98    2.08
  -2  -4  -5   64.75    2.39
  -2  -4  -5   61.73    2.23
   2  -4   5   62.44    2.13
   2  -4   6    1.64    1.05
   2  -4   6    0.31    0.98
  -2  -4  -6   -0.28    1.18
  -2  -4  -6    0.93    1.53
   2  -4   6   -0.48    0.97
   2  -4   7   26.19    1.36
   2  -4   7   23.51    1.37
   2  -4   7   24.98    1.36
  -2  -4  -7   23.68    1.76
  -2  -4  -7   22.73    1.52
   2  -4   8   28.90    1.44
  -2  -4  -8   25.77    1.55
  -2  -4  -8   26.02    1.76
   2  -4   8   25.19    1.40
   2  -4   8   27.95    1.41
  -2  -4  -9    4.33    1.49
   2  -4   9    5.32    1.09
  -2  -4  -9    5.18    1.18
   2  -4   9    4.88    1.11
   2  -4  10  125.86    3.52
   2  -4  10  123.99    3.46
  -2  -4 -10  120.32    3.54
  -2  -4 -10  119.11    3.59
   2  -4  11   89.10    2.67
  -2  -4 -11   81.93    2.73
  -2  -4 -11   77.91    2.63
   2  -4  11   87.88    2.63
   2  -4  12    0.75    1.07
  -2  -4 -13   29.58    1.62
  -2  -4 -13   28.81    1.42
   2  -4  13   30.59    1.48
  -2  -4 -14   11.73    1.34
  -2  -4 -14   10.15    1.03
   2  -4  15    3.40    0.98
  -2  -4 -15    3.56    0.81
  -2  -4 -15    3.90    1.16
   2  -4  16   45.50    1.60
  -2  -4 -16   41.71    1.64
  -2  -4 -16   39.73    1.45
   2  -4  17    5.12    0.90
  -2  -4 -17    5.41    0.70
   2  -4  18   70.11    2.07
   2  -4  19    7.57    0.76
   2  -4  20   49.40    1.44
  -3   1  28   17.80    0.76
  -3   1  27    8.07    0.76
   3  -1 -26   31.45    1.18
  -3   1  26   31.21    1.24
  -3   1  25   19.58    0.94
   3  -1 -25   18.91    1.01
  -3  -1  25   18.55    1.00
  -3   1  25   18.88    1.08
   3  -1 -24    2.06    0.88
  -3   1  24    1.86    0.77
  -3   1  23   88.64    2.65
  -3  -1  23   89.19    2.60
  -3   1  23   92.31    2.58
   3  -1 -23   90.49    2.62
  -3   1  22    1.65    1.04
   3  -1 -22    0.65    0.94
  -3  -1  22    0.64    0.90
  -3  -1  21    5.32    1.01
  -3   1  21    5.02    1.10
   3   1 -21    3.89    1.73
  -3   1  21    5.43    0.94
   3  -1 -21    4.77    1.02
  -3  -1  20    2.84    0.90
  -3   1  20    2.10    1.05
   3   1 -20    2.30    1.72
  -3  -1  19  119.67    3.52
  -3  -1  19  125.12    3.38
  -3   1  19  124.97    3.41
   3  -1 -19  128.30    3.40
   3   1 -19  127.75    4.64
  -3   1  19  119.50    3.42
  -3   1  18    3.35    0.84
   3   1 -18    4.10    1.78
  -3  -1  18    5.54    0.91
   3  -1 -18    2.20    0.96
  -3  -1  18    3.63    1.04
  -3   1  18    3.46    0.94
   3   1 -17  183.27    5.77
  -3  -1  17  187.92    4.78
  -3   1  17  176.24    4.69
  -3   1  17  184.67    4.69
  -3  -1  17  178.48    4.66
  -3   1  16   21.67    1.05
  -3  -1  16   19.53    1.17
  -3   1  16   19.99    1.07
  -3  -1  16   19.87    1.01
   3   1 -16   22.64    1.97
  -3   1  15  582.42   14.11
  -3  -1  15  588.69   14.17
   3   1 -15  582.88   15.11
  -3   1  14    0.72    0.65
   3   1 -14    1.62    1.51
  -3  -1  14    0.27    0.78
  -3   1  13    0.45    0.65
   3  -1 -13    0.60    0.91
   3   1 -13   -0.39    1.29
  -3  -1  13    1.16    0.47
  -3  -1  13   -0.06    0.79
  -3  -1  12   54.72    1.67
   3   1 -12   54.47    2.42
  -3   1  12   55.13    1.60
   3  -1 -12   53.18    2.02
  -3   1  11  550.42   13.07
  -3  -1  11  544.50   13.11
   3  -1 -11  533.75   13.43
   3  -1 -10    4.83    0.92
  -3  -1  10    4.17    0.71
   3  -1  -9  205.08    5.28
   3  -1  -8  131.87    3.51
   3  -1  -8  132.32    3.82
   3  -1  -7  256.58    6.36
   3  -1  -7  259.45    6.67
   3  -1  -6    5.93    1.13
   3  -1  -6    4.39    0.57
   3   1  -6    4.59    0.47
   3  -1  -5  824.21   19.36
   3   1  -5  804.48   19.34
   3  -1  -5  825.08   19.64
   3   1  -4    5.57    0.41
   3  -1  -4    6.30    0.38
   3  -1  -4    6.58    0.94
   3  -1  -3  105.76    2.91
   3  -1  -2   89.71    2.49
  -3  -1   2   95.28    2.66
  -3  -1   2   84.96    2.63
   3  -1  -1  895.16   21.25
   3  -1  -1  905.17   21.30
   3  -1  -1  880.20   21.50
  -3   1   1  879.63   21.15
  -3  -1   1  865.86   21.37
  -3  -1   1  918.16   21.29
  -3   1   0 4517.22  106.83
   3  -1   0 4527.08  107.05
   3  -1   0 4456.71  106.89
  -3  -1   0 4405.38  107.04
   3  -1   0 4629.22  106.92
  -3  -1   0 4568.51  107.00
   3  -1   1  619.80   14.42
  -3   1  -1  599.47   14.35
   3  -1   1  582.25   14.38
  -3  -1  -1  586.80   14.62
   3  -1   2 1447.14   34.64
  -3   1  -2 1466.88   34.68
  -3  -1  -3 9999.00  236.08
  -3   1  -3 9978.42  236.10
  -3   1  -4 2019.68   48.10
  -3  -1  -4 2019.84   48.05
  -3  -1  -5 1161.68   27.80
  -3   1  -5 1156.62   27.87
  -3  -1  -6    6.61    1.06
  -3   1  -6    4.25    1.21
  -3  -1  -7    6.53    1.17
  -3   1  -7    7.23    1.31
  -3  -1  -7    6.87    1.29
  -3  -1  -8  634.40   15.74
  -3   1  -8  654.45   15.91
  -3  -1  -8  632.66   15.30
  -3  -1  -8  680.38   15.99
  -3  -1  -9  337.56    8.97
   3  -1   9  361.29    8.45
  -3  -1  -9  342.42    8.48
  -3  -1 -10    1.03    0.71
  -3  -1 -10   -0.53    1.26
  -3  -1 -10    2.40    1.11
  -3   1 -10    1.80    1.36
   3  -1  10    0.52    0.60
   3  -1  11  513.37   12.01
  -3  -1 -11  480.29   12.89
  -3   1 -11  500.89   12.88
  -3  -1 -11  488.54   12.02
  -3  -1 -12    3.26    1.59
  -3   1 -12    1.45    1.41
   3  -1  12    2.60    0.65
  -3  -1 -12    2.95    0.75
  -3  -1 -12    3.84    1.24
  -3  -1 -13    0.94    1.14
  -3  -1 -13    0.55    0.76
  -3   1 -13    0.24    1.13
  -3  -1 -13   -1.65    1.48
  -3   1 -13   -1.40    1.54
   3  -1  13    0.72    0.66
   3   1  14   15.65    1.01
  -3  -1 -14   14.16    1.98
  -3  -1 -14   16.68    0.99
  -3   1 -14   15.20    1.90
   3  -1  14   16.29    0.89
  -3  -1 -14   12.29    1.50
  -3   1 -14   15.27    1.54
  -3   1 -15  414.00   11.24
  -3   1 -15  455.52   11.59
   3  -1  15  431.19   10.31
   3  -1  15  417.67   10.36
  -3  -1 -15  430.91   11.27
  -3  -1 -15  442.64   11.76
  -3  -1 -15  422.79   10.35
   3   1  15  417.19   10.41
  -3  -1 -16   10.53    0.96
   3  -1  16    9.19    0.83
   3  -1  16   10.96    0.99
  -3  -1 -16    9.96    2.09
  -3   1 -16   10.60    1.56
   3   1  16   11.51    1.12
  -3   1 -16   11.95    1.98
  -3  -1 -16    9.97    1.56
   3  -1  17   95.60    2.78
  -3   1 -17  101.10    4.06
   3  -1  17   96.63    2.70
  -3  -1 -17  100.41    2.78
   3   1  17   97.05    2.88
  -3  -1 -17  100.14    4.22
  -3  -1 -18   10.08    0.99
   3   1  18    8.86    1.17
   3  -1  18   10.28    0.87
   3  -1  18   11.47    0.99
  -3   1 -18   10.54    2.07
   3   1  19  103.70    2.90
  -3  -1 -19  101.36    2.86
   3   1  19  104.06    2.99
   3  -1  19   98.94    2.80
  -3   1 -19   92.46    4.08
   3  -1  19  103.49    2.89
  -3  -1 -20   18.96    1.11
   3   1  20   17.78    1.16
   3   1  20   17.35    1.32
   3  -1  20   17.59    1.00
   3  -1  20   20.51    1.16
   3  -1  21  254.38    6.55
   3   1  21  273.47    6.65
  -3  -1 -21  270.50    6.60
   3   1  21  259.59    6.68
   3  -1  21  265.44    6.63
   3   1  22    5.59    0.87
   3   1  22    3.14    0.97
  -3  -1 -22    4.32    0.85
   3  -1  22    3.91    0.72
   3  -1  23  104.40    2.84
   3   1  23  105.08    2.92
   3   1  23  105.31    2.85
   3   1  24    0.29    0.66
   3   1  24    0.93    0.80
   3   1  25   -0.02    0.72
   3   1  25    0.78    0.53
   3   1  26   10.32    0.68
   3   1  27    0.45    0.39
   3  -3 -24   40.11    1.29
   3  -3 -24   37.96    1.30
  -3  -3  23    8.84    0.76
   3  -3 -23   10.58    0.94
  -3  -3  23    8.32    0.72
   3  -3 -23    8.48    0.96
   3  -3 -22  119.10    3.22
  -3  -3  22  121.22    3.15
  -3  -3  22  117.97    3.13
   3  -3 -22  126.06    3.22
  -3  -3  22  110.07    3.09
   3  -3 -21   36.74    1.56
  -3  -3  21   38.43    1.44
  -3  -3  21   34.30    1.34
  -3  -3  21   37.09    1.44
   3  -3 -21   36.46    1.60
   3  -3 -20   51.30    1.93
  -3  -3  20   49.47    1.78
  -3  -3  20   49.15    1.70
  -3  -3  20   48.30    1.74
  -3  -3  19   85.60    2.54
  -3  -3  19   82.98    2.55
   3  -3 -19   86.19    2.67
  -3  -3  19   81.71    2.57
   3  -3 -19   87.15    2.67
  -3  -3  18   -0.51    1.10
  -3  -3  18    1.11    0.95
   3  -3 -18    1.43    1.31
  -3  -3  18    1.60    1.07
  -3  -3  17   41.06    1.70
   3  -3 -17   41.06    1.67
  -3  -3  17   41.26    1.68
  -3  -3  17   38.39    1.66
   3  -3 -17   39.37    1.90
   3  -3 -17   41.28    1.93
   3  -3 -16    7.35    1.12
   3  -3 -16    5.57    1.45
  -3  -3  16    7.41    1.15
   3   3 -16    3.65    1.60
  -3  -3  16    5.72    2.14
   3  -3 -16    6.86    1.50
  -3  -3  16    5.72    1.19
  -3  -3  16    6.17    1.05
   3  -3 -16    7.33    3.56
   3   3 -15  195.57    6.09
   3  -3 -15  198.43    7.36
  -3  -3  15  194.53    6.14
   3  -3 -15  184.71    4.96
   3  -3 -15  188.10    5.10
  -3  -3  15  188.04    5.03
   3  -3 -15  191.34    5.10
   3  -3 -14  736.95   17.78
   3  -3 -14  785.24   19.93
  -3  -3  14  715.93   17.77
   3   3 -14  747.84   18.86
   3  -3 -14  726.28   17.76
  -3  -3  14  718.70   17.67
  -3  -3  14  727.19   17.67
  -3  -3  14  727.29   18.77
   3  -3 -14  761.23   17.70
   3  -3 -14  723.45   17.75
  -3  -3  13  160.78    4.25
   3  -3 -13  164.95    6.77
   3  -3 -13  155.99    4.38
   3  -3 -13  167.86    4.26
   3  -3 -13  157.72    4.41
  -3  -3  13  155.34    4.30
   3  -3 -13  159.69    4.30
  -3  -3  13  157.44    4.23
  -3  -3  13  154.13    5.35
   3   3 -13  157.33    5.24
  -3  -3  12   58.76    1.97
   3  -3 -12   57.47    2.20
   3  -3 -12   55.12    2.00
   3   3 -12   52.60    2.70
  -3  -3  12   60.48    3.20
  -3  -3  12   56.22    1.99
   3  -3 -12   63.71    4.73
   3  -3 -12   58.41    2.24
  -3  -3  12   56.36    1.98
   3  -3 -12   63.19    1.97
   3  -3 -11   11.99    1.38
  -3  -3  11    9.84    1.10
  -3  -3  11   11.01    1.17
   3  -3 -11   10.18    1.06
   3  -3 -11   12.53    1.09
   3  -3 -11   15.42    3.90
  -3  -3  11   11.85    2.37
   3   3 -11   11.33    1.58
  -3  -3  11   11.44    1.11
   3  -3 -11    8.38    1.43
  -3  -3  10  211.99    5.37
   3  -3 -10  211.80    5.47
  -3  -3  10  207.51    5.44
  -3  -3  10  208.85    6.42
   3  -3 -10  216.01    5.36
   3  -3 -10  203.96    5.47
   3   3 -10  209.81    6.18
   3  -3 -10  213.54    7.67
  -3  -3  10  207.84    5.41
   3  -3 -10  205.36    5.48
  -3  -3  10  214.84    5.37
  -3  -3   9  162.96    4.19
   3  -3  -9  159.24    4.28
   3   3  -9  161.82    4.91
   3  -3  -9  157.13    4.12
   3  -3  -9  173.11    6.63
   3  -3  -9  156.56    4.30
  -3  -3   9  164.04    4.23
  -3  -3   9  160.17    4.19
   3  -3  -9  157.15    4.29
  -3  -3   9  163.64    4.27
  -3  -3   9  157.07    5.22
  -3  -3   8   10.45    0.94
  -3  -3   8   11.06    2.21
   3  -3  -8    8.24    1.06
  -3  -3   8   11.73    0.95
  -3  -3   8   10.22    1.02
  -3  -3   8   10.96    0.97
   3  -3  -8   11.87    3.80
   3  -3  -8   11.47    0.83
  -3  -3   8    9.61    1.06
   3  -3  -8   11.70    1.29
   3  -3  -8   11.16    1.22
  -3  -3   7  423.33   10.29
  -3  -3   7  436.96   10.31
   3  -3  -7  414.48   10.42
   3  -3  -7  428.71   10.37
   3  -3  -7  446.22   12.21
  -3  -3   7  421.08   10.29
  -3  -3   7  416.30   10.37
  -3  -3   7  421.10   11.16
   3  -3  -7  421.46   10.30
   3  -3  -7  415.71   10.38
  -3  -3   6    4.13    0.76
  -3  -3   6    3.47    0.88
  -3  -3   6    4.43    2.02
   3  -3  -6    2.93    0.86
   3  -3  -6    2.74    0.73
   3  -3  -6    3.82    1.08
  -3  -3   6    2.65    0.92
   3  -3  -6    5.82    3.51
  -3  -3   5   52.53    1.79
   3  -3  -5   50.65    3.99
  -3  -3   5   52.55    1.61
   3  -3  -5   50.17    1.81
  -3  -3   5   47.49    2.69
  -3  -3   5   47.95    1.63
   3  -3  -5   52.78    1.63
   3  -3  -5   50.20    1.77
   3  -3  -4  657.35   15.72
   3  -3  -4  649.97   15.65
  -3  -3   4  627.62   15.62
  -3  -3   4  656.86   15.61
   3  -3  -4  648.17   15.64
   3  -3  -3  119.80    3.20
   3  -3  -3  121.47    3.26
  -3  -3   3  118.59    3.13
  -3  -3   3  113.95    3.23
   3  -3  -3  123.56    3.27
   3  -3  -2  172.79    4.44
   3  -3  -2  175.26    4.53
  -3  -3   2  176.30    4.40
   3  -3  -2  183.90    4.47
   3  -3  -2  169.64    4.55
  -3  -3   2  170.27    4.46
  -3  -3   2  167.52    4.48
   3  -3  -1  231.26    5.74
  -3  -3   1  226.87    5.78
  -3  -3   1  229.35    5.79
   3  -3  -1  232.19    5.81
   3  -3  -1  234.91    5.77
  -3  -3   1  223.71    5.68
   3  -3  -1  228.49    5.82
  -3  -3   0  480.53   11.76
   3  -3   0  484.76   11.72
   3  -3   0  489.46   11.76
   3  -3   0  492.30   11.74
  -3  -3   0  475.89   11.73
   3  -3   0  475.36   11.74
  -3  -3  -1   32.10    1.51
   3  -3   1   30.85    1.29
  -3  -3  -1   34.19    1.34
   3  -3   1   31.54    1.25
   3  -3   1   32.13    1.30
   3  -3   1   32.22    1.47
  -3  -3  -2   27.02    1.27
   3  -3   2   28.13    1.37
   3  -3   2   29.02    1.19
  -3  -3  -2   27.39    1.44
   3  -3   2   29.23    1.20
   3  -3   3  113.71    3.08
  -3  -3  -3  111.30    3.20
   3  -3   3  114.65    3.09
   3  -3   3  113.51    3.13
  -3  -3  -3  115.72    3.14
   3  -3   4  237.48    5.89
   3  -3   4  235.27    5.88
  -3  -3  -4  230.31    5.94
   3  -3   4  231.56    5.88
  -3  -3  -4  233.20    5.88
  -3  -3  -5   79.01    4.19
   3  -3   5   72.72    2.19
  -3  -3  -5   72.79    2.26
   3  -3   5   73.77    2.10
  -3  -3  -5   70.97    2.21
  -3  -3  -6    1.68    1.08
   3  -3   6    0.81    0.75
   3  -3   6    0.68    1.62
   3  -3   6    1.30    0.79
   3  -3   6    1.01    0.85
  -3  -3  -6    3.14    3.06
  -3  -3  -6    1.18    0.92
  -3  -3  -6    1.52    1.01
   3  -3   6    0.52    0.84
   3  -3   6    1.25    0.85
  -3  -3  -7    1.70    2.96
   3  -3   7    1.11    0.83
  -3  -3  -7    0.75    1.05
  -3  -3  -7    1.08    1.09
   3  -3   7    0.12    0.84
  -3  -3  -7    1.12    0.92
   3  -3   7   -0.48    0.77
   3  -3   7    0.94    1.67
   3  -3   7    1.16    0.83
   3  -3   7    0.60    0.88
  -3  -3  -8    1.95    1.12
  -3  -3  -8    1.08    1.07
  -3  -3  -8   -0.13    0.98
   3  -3   8    0.90    0.86
   3  -3   8   -1.63    1.74
  -3  -3  -8    1.90    3.04
   3  -3   8   -0.30    0.89
   3  -3   8    0.34    0.87
   3  -3   8    0.02    0.83
   3  -3   8   -0.02    0.86
  -3  -3  -9  115.03    3.24
   3  -3   9  113.15    3.10
  -3  -3  -9  123.99    5.27
  -3  -3  -9  112.09    3.27
   3  -3   9  119.88    4.08
   3  -3   9  115.17    3.09
  -3  -3  -9  115.05    3.23
   3  -3   9  113.97    3.21
   3  -3   9  111.51    3.23
   3  -3   9  113.86    3.16
   3  -3  10    0.70    1.01
  -3  -3 -10    1.50    1.13
  -3  -3 -10   -0.14    0.99
   3  -3  10    1.07    1.84
  -3  -3 -10   -0.15    3.14
   3  -3  10    3.13    0.91
  -3  -3 -10    1.87    1.17
   3  -3  10    0.97    0.89
   3  -3  10    1.21    0.87
   3  -3  11   16.91    1.10
  -3  -3 -11   16.73    1.22
   3  -3  11   16.72    1.08
  -3  -3 -11   20.95    3.38
   3  -3  11   17.15    1.22
  -3  -3 -11   17.07    1.33
  -3  -3 -11   14.38    1.35
   3  -3  11   16.68    2.04
  -3  -3 -12   76.58    2.46
   3  -3  12   79.28    2.47
   3  -3  12   75.05    2.30
   3  -3  12   78.39    2.32
  -3   3 -12   77.19    3.26
  -3  -3 -12   72.27    4.39
  -3  -3 -12   79.32    2.49
   3  -3  12   76.68    3.33
  -3  -3 -12   78.49    2.50
  -3   3 -13    5.65    1.55
  -3  -3 -13    7.41    1.09
  -3  -3 -13    6.65    1.24
   3  -3  13    7.09    1.11
  -3  -3 -13    7.30    3.00
   3  -3  13    5.16    1.83
  -3  -3 -13    7.37    1.26
  -3  -3 -14   29.35    1.53
  -3  -3 -14   34.71    3.41
  -3  -3 -14   28.23    1.53
  -3  -3 -14   29.49    1.41
   3  -3  14   27.80    1.45
   3  -3  14   28.13    1.32
  -3   3 -14   31.29    2.22
   3  -3  14   27.87    2.24
   3  -3  14   28.35    1.31
  -3  -3 -15  124.92    3.49
  -3  -3 -15  121.49    3.48
  -3  -3 -15  127.97    3.52
   3  -3  15  122.10    3.37
   3  -3  15  124.60    3.38
   3  -3  15  126.95    3.50
   3  -3  16   40.95    1.75
  -3  -3 -16   40.67    1.67
   3  -3  16   40.15    1.53
   3  -3  16   40.34    1.52
   3  -3  17   17.57    1.07
  -3  -3 -17   18.33    1.24
   3  -3  17   19.24    1.31
  -3  -3 -17   18.87    1.23
   3  -3  17   19.69    1.11
   3  -3  18   25.79    1.15
   3  -3  18   26.69    1.18
  -3  -3 -18   27.21    1.31
   3  -3  19    3.44    0.73
   3  -3  19    3.32    0.92
   3   3  19    2.29    0.76
   3  -3  19    4.24    0.76
   3  -3  20   36.33    1.37
   3   3  20   31.38    1.20
   3  -3  20   34.47    1.16
   3  -3  21    2.03    0.74
   3   3  21    2.50    0.61
   3  -3  22   72.68    2.00
   3  -3  23    0.07    0.38
   3  -5 -16    1.48    0.63
   3  -5 -15   25.33    1.06
   3  -5 -14    1.50    0.90
   3  -5 -13    1.19    1.01
   3  -5 -12    2.49    1.11
   3  -5 -11   36.35    1.62
   3  -5 -10    6.83    1.29
   3  -5  -9   48.34    1.92
   3  -5  -8    6.42    1.35
   3  -5  -7    1.47    1.29
   3  -5  -6    5.90    1.34
   3  -5  -5    5.73    1.33
   3  -5  -4  123.66    3.31
   3  -5  -4  128.13    3.55
   3  -5  -3  149.46    3.99
   3  -5  -3  160.08    4.17
   3  -5  -2   43.28    1.53
   3  -5  -2   46.62    1.88
  -3  -5   1    2.73    0.85
   3  -5  -1    2.18    0.85
  -3  -5   0    0.71    0.90
   3  -5   0    1.49    0.83
   3  -5   1    2.20    0.89
  -3  -5  -1    1.61    0.91
   3  -5   2    2.70    0.88
  -3  -5  -2    1.97    0.98
  -3  -5  -3   11.39    1.13
   3  -5   3   11.65    0.99
  -3  -5  -3   12.51    1.30
  -3  -5  -4    1.17    1.00
  -3  -5  -4    3.06    1.19
   3  -5   4    2.94    0.91
  -3  -5  -5  186.44    4.99
  -3  -5  -5  191.89    4.91
   3  -5   6   16.52    0.98
  -3  -5  -6   16.54    1.23
  -3  -5  -6   18.83    1.28
  -3  -5  -7    5.75    1.01
  -3  -5  -7    7.41    1.14
   3  -5   7    7.18    0.83
   3  -5   8   98.71    2.77
  -3  -5  -8  104.59    2.84
  -3  -5  -8   98.78    2.91
  -3  -5  -9    2.50    0.97
  -3  -5  -9    0.65    0.92
   3  -5   9    0.36    0.74
   3  -5  10    7.86    0.82
  -3  -5 -10    8.96    0.97
  -3  -5 -10    7.35    0.93
  -3  -5 -11    4.19    0.82
   3  -5  11    4.55    0.76
  -3  -5 -12    2.90    0.70
   3  -5  12    2.92    0.68
   3  -5  13   14.55    0.80
   3  -5  14   46.85    1.38
  -4   0  28    2.88    0.63
  -4   0  27   -0.24    0.74
   4   0 -26   17.31    0.89
  -4   0  26   16.36    1.03
   4   0 -25    1.13    0.76
  -4   0  24   40.66    1.61
   4   0 -24   40.40    1.46
  -4   0  23    0.33    1.01
   4   0 -23    0.05    0.86
  -4   0  22   23.68    1.41
  -4   0  22   24.20    1.37
  -4   0  22   23.89    1.08
   4   0 -22   26.88    1.26
  -4   0  21   -0.12    1.08
   4   0 -21    0.12    1.51
   4   0 -20   80.22    3.34
  -4   0  20   77.83    2.25
  -4   0  20   80.62    2.43
  -4   0  20   74.84    2.46
  -4   0  19    0.85    1.01
  -4   0  19    0.55    0.94
   4   0 -19    2.27    1.52
  -4   0  18   66.73    2.12
  -4   0  18   64.32    2.07
   4   0 -18   66.09    2.97
  -4   0  17   -0.08    0.90
  -4   0  17    0.15    0.85
   4   0 -17    0.94    1.35
   4   0 -16  104.86    3.67
  -4   0  16  106.29    2.95
  -4   0  15   -0.23    0.77
   4   0 -15    1.80    1.32
   4   0 -14  380.70    9.87
  -4   0  14  375.15    9.18
  -4   0  13    0.54    0.70
   4   0 -12 5305.16  125.84
  -4   0  12 5298.32  125.29
   4   0 -11    0.56    1.23
  -4   0  11   -0.50    0.62
   4   0 -10 2297.50   54.76
   4   0  -9   -0.14    0.96
   4   0  -8  662.98   16.07
   4   0  -7   -0.29    0.87
   4   0  -6  439.16   10.70
   4   0  -5    0.60    0.88
  -4   0   4 1352.05   32.26
  -4   0   3   -0.19    0.89
   4   0  -2 6532.75  154.35
   4   0  -1   -1.09    0.77
  -4   0   0  557.76   13.44
  -4   0  -1    0.02    0.92
  -4   0  -2 1089.81   26.06
  -4   0  -3   -0.22    1.04
  -4   0  -4 2478.72   58.93
  -4   0  -5    0.57    1.20
  -4   0  -6   58.94    2.23
  -4   0  -7   -0.05    1.15
  -4   0  -8 2949.79   70.33
  -4   0  -9   -0.76    1.29
  -4   0 -11   -1.31    1.30
   4   0  11    0.50    0.68
  -4   0 -11   -0.27    0.58
   4   0  12  352.32    8.51
  -4   0 -12  367.48    9.43
  -4   0 -12  345.15    8.46
   4   0  13    0.31    0.73
  -4   0 -13    2.14    1.40
  -4   0 -13   -0.57    1.38
  -4   0 -13    0.50    0.60
  -4   0 -14  253.30    6.29
  -4   0 -14  258.06    7.48
  -4   0 -14  269.00    7.42
   4   0  14  259.68    6.36
   4   0  14  252.05    6.40
  -4   0 -15    0.96    0.65
   4   0  15    0.41    0.80
  -4   0 -15   -0.68    1.53
   4   0  15    1.23    0.86
  -4   0 -15    0.75    1.57
  -4   0 -16   15.88    1.93
   4   0  16   17.17    1.06
   4   0  16   16.13    1.19
  -4   0 -16   15.99    1.95
  -4   0 -17    0.65    1.59
   4   0  17    0.15    0.81
   4   0  17    0.03    1.04
  -4   0 -17    2.30    1.66
   4   0  18    0.82    0.88
  -4   0 -18   -0.38    1.75
   4   0  18   -0.55    1.05
  -4   0 -18    2.18    1.76
   4   0  19   -0.66    0.89
  -4   0 -19    0.13    1.65
   4   0  19    0.25    1.02
  -4   0 -19    0.84    1.73
   4   0  20  352.82    8.68
   4   0  20  350.45    8.77
   4   0  21    1.29    1.04
   4   0  21    1.13    0.84
   4   0  22  870.02   20.90
   4   0  22  869.03   20.83
   4   0  23    0.51    0.86
   4   0  23   -1.02    0.71
   4   0  24    2.78    0.65
   4   0  24    2.61    0.81
   4   0  25   -0.19    0.68
   4   0  26   60.34    1.68
   4   0  27   -0.36    0.36
   4  -2 -27    2.98    0.61
   4  -2 -27    3.43    0.64
   4  -2 -26   26.26    1.09
   4  -2 -26   25.43    1.10
  -4   2  26   20.83    0.87
  -4  -2  25   13.57    0.89
   4  -2 -25   11.76    1.12
  -4  -2  25   12.34    0.87
  -4   2  25   13.91    0.79
  -4   2  25   12.66    0.83
   4  -2 -25   12.99    0.88
  -4  -2  24    1.55    0.84
  -4   2  24   -0.23    0.73
  -4  -2  24    1.50    0.89
  -4   2  24    0.43    0.72
   4  -2 -24    1.48    0.82
  -4   2  23    0.84    0.81
   4  -2 -23    0.32    0.92
  -4  -2  23    0.47    1.01
   4  -2 -22   29.47    1.40
  -4   2  22   28.90    1.28
  -4   2  21   48.60    1.69
   4  -2 -21   48.11    1.76
  -4  -2  21   44.78    1.61
  -4   2  20   45.07    1.66
   4  -2 -20   49.65    1.79
  -4  -2  20   45.14    1.63
  -4   2  19  411.99    9.87
   4  -2 -19  388.23    9.87
   4   2 -19  409.21   11.27
  -4  -2  19  398.28    9.85
  -4   2  18    4.59    0.95
   4   2 -18    2.26    1.76
  -4  -2  18    5.86    0.88
  -4  -2  18    4.28    0.90
  -4   2  17   70.56    2.15
   4   2 -17   70.83    3.36
  -4  -2  17   71.84    2.17
   4  -2 -17   69.96    2.20
  -4  -2  17   69.08    2.21
  -4   2  16  545.89   13.35
   4   2 -16  582.29   14.68
   4  -2 -16  555.96   13.39
  -4  -2  16  544.64   13.41
  -4  -2  16  551.75   13.38
  -4  -2  15  181.96    4.74
   4   2 -15  198.92    5.95
  -4  -2  15  178.67    4.65
  -4  -2  15  180.10    4.71
   4  -2 -15  182.55    4.69
  -4   2  15  180.74    4.63
  -4  -2  14  204.65    5.25
  -4  -2  14  203.28    5.19
  -4  -2  14  198.12    5.24
   4  -2 -14  213.61    5.22
   4   2 -14  216.27    6.35
  -4  -2  13    4.43    0.81
   4   2 -13    4.58    1.63
   4  -2 -13    3.60    0.78
   4  -2 -13    3.78    0.85
   4  -2 -12   23.07    1.11
   4   2 -12   26.88    2.00
  -4  -2  12   22.53    1.05
   4  -2 -12   24.19    1.08
   4   2 -11   80.39    3.12
  -4  -2  11   77.76    2.22
   4  -2 -11   81.54    2.25
  -4  -2  10    6.67    0.67
   4  -2 -10    7.52    0.78
  -4  -2   9    3.07    0.59
   4  -2  -9    2.92    0.73
   4  -2  -8   26.50    1.05
  -4  -2   7  102.53    2.68
   4  -2  -7  100.65    2.64
  -4  -2   6    3.15    0.75
  -4  -2   6    4.41    0.74
   4  -2  -6    3.52    1.09
  -4  -2   5   31.40    2.00
   4  -2  -5   33.45    1.61
  -4  -2   5   33.26    1.16
  -4  -2   5   32.93    1.17
   4  -2  -5   33.64    3.13
  -4  -2   4  170.79    4.21
  -4  -2   4  174.04    4.80
   4  -2  -4  180.49    4.65
   4  -2  -4  170.07    5.59
  -4  -2   4  164.38    4.22
  -4  -2   3  637.07   15.52
   4  -2  -3  626.05   15.39
   4  -2  -3  633.30   16.02
   4  -2  -2  146.54    4.97
   4  -2  -2  147.61    3.92
  -4  -2   2  139.84    4.18
   4  -2  -1   11.60    2.76
   4  -2  -1    9.08    0.90
   4  -2   0  507.84   11.79
  -4   2   0  467.94   11.69
   4  -2   1   99.65    2.94
   4  -2   1   98.63    2.65
  -4  -2  -1   93.95    2.83
  -4   2  -1   97.44    2.71
  -4  -2  -2  367.43    9.13
   4  -2   2  372.79    9.19
  -4   2  -2  373.94    9.10
   4  -2   2  378.10    9.28
   4  -2   2  351.84    8.89
  -4  -2  -2  365.02    9.17
  -4  -2  -2  383.22    9.81
  -4  -2  -3  129.34    4.47
   4  -2   3  121.87    3.50
   4  -2   3  122.17    3.64
  -4   2  -3  120.92    3.45
  -4  -2  -3  118.69    3.53
  -4  -2  -3  118.69    3.39
   4  -2   3  122.14    3.08
   4  -2   3  122.21    3.08
  -4  -2  -4   25.88    1.25
   4  -2   4   26.52    1.71
  -4  -2  -4   23.54    1.49
   4  -2   4   25.51    0.91
   4  -2   4   25.87    0.99
  -4   2  -4   27.97    1.41
  -4  -2  -4   27.12    2.69
   4  -2   4   26.52    0.99
   4  -2   4   26.00    1.46
  -4  -2  -5  348.46    9.29
   4  -2   5  335.59    8.19
   4  -2   5  348.80    8.20
   4  -2   5  336.03    8.63
  -4   2  -5  340.55    8.71
   4  -2   5  336.04    8.16
   4  -2   5  327.83    8.67
  -4  -2  -5  340.53    8.82
   4  -2   6    0.85    0.65
   4  -2   6    1.68    0.54
  -4   2  -6    2.35    1.13
   4  -2   6    1.51    0.65
   4  -2   6    1.88    1.11
   4  -2   7   71.68    1.92
   4  -2   7   71.85    1.98
  -4  -2  -7   71.78    2.10
   4  -2   7   71.13    1.97
   4  -2   8  955.08   22.96
   4  -2   8  945.66   22.89
  -4   2  -8  957.09   23.63
   4  -2   8  970.09   22.88
  -4  -2  -8  917.34   23.73
   4  -2   8  964.62   22.90
   4  -2   8  951.30   23.46
  -4  -2  -8  991.12   22.98
  -4  -2  -9    8.63    0.94
   4  -2   9    8.78    1.51
   4  -2   9    6.77    0.73
  -4  -2  -9    6.76    1.34
   4  -2   9    7.15    0.73
  -4   2  -9    8.04    1.37
   4  -2   9    6.94    0.64
  -4  -2 -10   15.25    1.03
  -4   2 -10   18.31    1.69
   4  -2  10   15.39    0.91
   4  -2  10   15.48    0.83
  -4  -2 -10   16.16    1.65
   4  -2  10   15.26    0.77
  -4  -2 -11    0.47    0.90
  -4  -2 -11    1.28    1.56
   4  -2  11    1.11    0.74
   4  -2  11    0.91    0.61
  -4   2 -11    1.68    1.40
   4  -2  12  347.02    8.52
  -4  -2 -12  329.57    9.73
  -4  -2 -12  352.52    8.67
   4   2  12  346.75    8.61
   4  -2  12  345.20    8.65
   4  -2  12  352.96    8.56
  -4   2 -12  354.03    9.66
  -4  -2 -12  361.90    8.64
   4  -2  13   48.49    1.55
   4   2  13   42.18    1.57
  -4  -2 -13   44.85    1.64
  -4  -2 -13   43.95    2.73
  -4   2 -13   41.13    2.60
   4  -2  13   44.21    1.44
  -4  -2 -13   46.77    1.59
   4  -2  13   45.24    1.59
  -4   2 -14   58.27    2.97
   4  -2  14   53.57    1.75
  -4  -2 -14   56.98    1.88
   4   2  14   53.47    1.83
   4  -2  14   53.92    1.68
   4  -2  14   55.45    1.83
  -4   2 -15  248.37    7.45
   4  -2  15  249.28    6.14
   4  -2  15  233.52    6.08
   4  -2  15  244.75    6.19
  -4  -2 -15  259.08    6.25
   4   2  15  242.93    6.20
  -4   2 -16  225.66    6.97
   4   2  16  223.99    5.75
  -4  -2 -17   76.71    2.37
   4  -2  17   73.97    2.19
   4  -2  17   73.40    3.12
  -4   2 -17   76.14    3.52
   4   2  17   71.92    2.30
   4  -2  18  550.75   13.60
   4  -2  18  572.31   13.62
   4   2  18  566.15   13.69
   4   2  19    4.11    0.93
   4   2  19    4.11    0.92
   4  -2  19    3.83    0.80
   4  -2  19    3.94    0.78
   4   2  20   72.68    2.19
   4   2  21   43.23    1.52
   4   2  21   45.05    1.52
   4  -2  22   25.65    1.12
   4   2  22   26.61    1.10
   4   2  22   25.99    1.11
   4   2  23    2.04    0.64
   4   2  23    1.79    0.61
   4  -2  23    1.04    0.62
   4   2  24    9.40    0.62
   4  -2  24    7.12    0.50
   4   2  25    1.94    0.39
   4  -4 -21    1.43    0.76
   4  -4 -20    0.52    0.62
  -4  -4  20    0.81    0.60
   4  -4 -20    0.93    0.94
   4  -4 -19    0.02    0.69
   4  -4 -19    0.15    0.94
  -4  -4  19    1.26    0.73
   4  -4 -18    1.01    1.07
   4  -4 -18    0.94    0.77
  -4  -4  18    0.32    0.79
   4  -4 -18    2.02    1.07
   4  -4 -17   21.86    1.17
   4  -4 -17   22.04    1.39
   4  -4 -17   24.57    1.41
  -4  -4  17   20.26    1.17
   4  -4 -16   12.25    1.31
   4  -4 -16   10.75    1.03
   4  -4 -15   41.57    1.85
   4  -4 -15   45.19    1.83
  -4  -4  15   40.89    1.67
   4  -4 -14    1.28    0.96
   4  -4 -14    2.70    1.28
  -4  -4  14    2.03    1.02
   4  -4 -14    2.88    0.97
   4  -4 -14    3.06    1.35
   4  -4 -13    1.40    1.02
  -4  -4  13    0.39    1.05
   4  -4 -13    0.80    1.40
   4  -4 -12  246.00    6.55
  -4  -4  12  255.19    6.57
   4  -4 -12  259.18    6.54
   4  -4 -12  251.79    6.60
   4  -4 -12  260.36    6.57
   4  -4 -11   24.50    1.62
   4  -4 -11   20.82    1.35
   4  -4 -11   21.93    1.70
  -4  -4  11   21.00    1.42
   4  -4 -11   22.54    1.39
   4  -4 -10   14.63    1.25
   4  -4 -10   13.58    1.53
  -4  -4  10   13.40    1.30
   4  -4 -10   15.05    1.23
   4  -4  -9   -0.57    1.70
   4  -4  -9    1.74    1.09
   4  -4  -9    1.25    1.00
  -4  -4   9    1.07    1.09
   4  -4  -8   18.99    1.31
   4  -4  -8   19.53    1.10
   4  -4  -8   19.81    1.87
   4  -4  -8   19.36    1.35
  -4  -4   8   20.72    1.35
   4  -4  -8   19.97    1.07
   4  -4  -7  166.81    4.45
   4  -4  -7  164.63    4.61
   4  -4  -7  174.52    4.58
   4  -4  -7  172.20    4.74
  -4  -4   7  171.53    4.57
   4  -4  -7  169.12    4.46
   4  -4  -6  195.25    5.27
  -4  -4   6  205.87    5.38
   4  -4  -6  203.69    5.42
   4  -4  -6  213.69    5.38
   4  -4  -6  209.92    5.51
   4  -4  -5    0.80    1.60
   4  -4  -5    0.82    0.95
   4  -4  -5    1.36    0.86
   4  -4  -5    0.34    1.08
  -4  -4   5   -0.07    1.00
  -4  -4   4    0.92    0.92
   4  -4  -4    3.32    1.09
   4  -4  -4    0.78    1.56
   4  -4  -4    1.24    0.86
  -4  -4   4    3.90    0.86
   4  -4  -4    1.82    0.99
   4  -4  -3    6.66    1.57
   4  -4  -3    8.08    1.16
  -4  -4   3    7.94    0.96
   4  -4  -3    7.78    0.91
  -4  -4   3    8.41    0.95
   4  -4  -3    8.07    1.00
   4  -4  -2   73.14    2.32
   4  -4  -2   80.39    2.40
  -4  -4   2   78.71    2.29
   4  -4  -2   81.02    2.54
  -4  -4   2   79.08    2.47
   4  -4  -2   79.50    2.42
   4  -4  -2   80.94    2.67
  -4  -4   2   81.49    2.59
   4  -4  -1    8.63    1.03
   4  -4  -1    6.54    0.97
  -4  -4   1    9.40    1.40
   4  -4  -1    7.63    1.10
  -4  -4   1    6.48    1.04
   4  -4  -1    5.57    1.09
   4  -4  -1    8.60    1.47
  -4  -4   1    9.44    0.84
   4  -4  -1    7.41    0.94
   4  -4   0   33.31    1.42
  -4  -4   0   33.85    1.72
  -4  -4   0   30.26    1.21
   4  -4   0   32.03    1.48
   4  -4   0   30.62    1.37
   4  -4   0   30.91    1.37
  -4  -4   0   34.35    1.53
   4  -4   0   29.73    1.28
   4  -4   0   36.62    1.78
   4  -4   1  227.92    5.84
   4  -4   1  230.24    5.80
  -4  -4  -1  227.59    5.89
   4  -4   1  219.21    5.72
   4  -4   1  224.85    5.77
   4  -4   1  227.95    5.79
  -4  -4  -1  229.71    5.84
   4  -4   1  217.45    5.71
  -4  -4  -2   47.42    1.90
   4  -4   2   50.62    1.76
   4  -4   2   45.53    1.85
   4  -4   2   43.73    1.68
   4  -4   2   52.32    1.99
   4  -4   2   46.32    1.65
  -4  -4  -2   46.89    2.00
  -4  -4  -3   23.05    1.38
   4  -4   3   21.38    1.16
   4  -4   3   21.17    1.22
   4  -4   3   22.44    1.27
   4  -4   3   23.37    1.35
  -4  -4  -3   24.27    1.61
   4  -4   4  259.90    6.68
  -4  -4  -4  261.30    6.73
   4  -4   4  252.83    6.64
   4  -4   4  265.69    6.67
  -4  -4  -4  271.41    6.81
   4  -4   4  264.53    6.68
   4  -4   5  118.06    3.36
  -4  -4  -5  118.57    3.47
   4  -4   5  118.85    3.34
  -4  -4  -5  113.75    3.47
   4  -4   5  118.68    3.35
   4  -4   5  117.47    3.32
  -4  -4  -6   14.82    1.39
  -4  -4  -6   16.67    1.53
   4  -4   6   15.64    1.23
   4  -4   6   16.68    1.22
   4  -4   6   14.11    1.16
   4  -4   6   14.33    1.15
   4  -4   7   11.72    1.12
   4  -4   7   10.79    1.17
   4  -4   7    9.70    1.11
  -4  -4  -7    9.04    1.43
  -4  -4  -7    9.50    1.28
   4  -4   8   64.52    2.24
  -4  -4  -8   69.46    2.35
   4  -4   8   69.85    2.19
   4  -4   8   69.24    2.29
  -4  -4  -8   64.57    2.36
  -4  -4  -9    4.21    1.34
  -4  -4  -9    6.34    1.21
   4  -4   9    6.55    1.03
   4  -4   9    6.39    1.15
   4  -4   9    5.19    1.11
   4  -4  10    3.10    1.11
  -4  -4 -10    1.46    1.07
   4  -4  10    0.97    1.01
   4  -4  11   53.82    2.01
   4  -4  11   56.16    1.99
   4  -4  12  111.57    3.17
  -4  -4 -12  108.48    3.18
  -4  -4 -12  106.40    3.19
   4  -4  12  116.51    3.23
  -4  -4 -13    8.75    1.03
  -4  -4 -13    8.42    1.17
  -4  -4 -14    2.38    0.89
  -4  -4 -14    2.88    1.06
   4  -4  15   16.74    1.12
  -4  -4 -15   14.95    0.99
  -4  -4 -16    5.78    0.73
   4  -4  16    7.20    0.93
  -4  -4 -17    1.53    0.55
   4  -4  17    1.81    0.83
   4  -4  18   -0.02    0.70
   4  -4  19   42.68    1.33
   4  -4  20    9.19    0.52
  -5   1  29    3.90    0.39
   5  -1 -29    4.59    0.49
  -5   1  28    6.00    0.63
  -5   1  27   20.09    0.99
   5  -1 -27   21.09    0.91
  -5  -1  26    2.67    0.71
   5  -1 -26    4.49    0.78
  -5   1  26    4.25    0.84
  -5  -1  25  211.95    5.30
  -5  -1  25  214.95    5.29
  -5   1  25  201.69    5.22
  -5   1  25  206.44    5.33
   5  -1 -25  212.76    5.29
  -5   1  24   13.93    0.96
   5  -1 -24   15.93    1.09
  -5   1  23   61.49    2.05
   5  -1 -23   60.60    1.99
  -5  -1  23   61.27    1.97
  -5   1  22   11.69    1.11
   5  -1 -22   10.86    1.08
  -5   1  22   10.64    1.04
  -5  -1  22   11.75    1.09
  -5   1  21   16.60    1.11
  -5  -1  21   17.65    1.16
   5   1 -21   20.24    2.16
   5  -1 -21   19.01    1.19
  -5   1  21   15.95    1.22
  -5  -1  21   15.73    1.29
  -5  -1  20   33.30    1.47
  -5   1  20   35.56    1.52
  -5   1  20   34.20    1.44
   5   1 -20   34.24    2.53
  -5   1  19   92.98    2.72
  -5  -1  19   89.68    2.80
  -5  -1  19   94.86    2.67
   5   1 -19   89.31    3.83
  -5   1  19   90.47    2.67
  -5   1  18   72.36    2.26
   5   1 -18   76.28    3.41
  -5  -1  18   74.43    2.26
  -5  -1  18   75.02    2.36
  -5   1  18   76.19    2.28
  -5  -1  17  212.95    5.37
   5   1 -17  206.03    6.33
  -5   1  17  203.65    5.28
  -5  -1  17  204.14    5.25
  -5   1  17  209.99    5.29
  -5  -1  16   12.08    1.08
  -5  -1  16   13.76    0.88
   5   1 -16   14.57    1.83
  -5   1  16   10.07    0.88
  -5   1  16   11.28    0.91
   5   1 -15  217.30    6.57
  -5  -1  15  229.61    5.68
  -5   1  15  221.49    5.61
  -5   1  14    6.59    0.73
  -5  -1  14    7.69    0.86
   5   1 -14    6.48    1.52
  -5   1  13    0.35    0.62
   5   1 -13   -0.39    1.30
   5  -1 -13    0.87    0.87
  -5  -1  13    0.18    0.73
  -5   1  12    6.73    0.69
  -5  -1  12    7.18    0.78
   5  -1 -12    7.77    0.98
   5  -1 -11  453.63   11.29
  -5   1  11  451.73   10.96
  -5  -1  11  460.82   10.98
  -5  -1  10   40.10    1.29
   5  -1 -10   39.75    1.56
   5  -1 -10   41.70    2.00
   5  -1  -9  348.10    8.44
   5  -1  -9  349.86    8.76
   5   1  -9  329.50    8.38
   5   1  -8  200.70    5.07
   5  -1  -8  203.96    5.42
   5   1  -7    2.10    0.59
   5  -1  -7    1.21    1.07
   5  -1  -6   74.48    2.33
   5   1  -6   69.53    1.96
   5  -1  -5  123.70    3.48
  -5   1   4    5.05    0.67
   5  -1  -4    4.41    1.02
  -5  -1   3   11.03    1.37
   5  -1  -3    7.58    0.94
  -5  -1   2  398.55    9.54
   5  -1  -2  388.11    9.63
   5  -1  -2  385.39    9.85
  -5  -1   2  384.27    9.79
  -5   1   1 1077.47   25.76
   5  -1  -1 1085.50   25.87
  -5  -1   1 1088.33   25.76
  -5  -1   1 1099.53   26.03
   5  -1  -1 1047.72   25.94
   5  -1   0  119.05    3.32
  -5   1   0  116.52    3.17
  -5  -1  -1 1587.32   38.47
  -5   1  -1 1626.68   38.41
   5  -1   1 1595.59   38.29
   5  -1   1 1648.33   38.46
  -5  -1  -2 8589.18  204.79
   5  -1   2 8698.53  204.62
  -5   1  -2 8664.20  204.76
  -5   1  -3 4978.01  117.90
  -5  -1  -3 4965.80  117.93
   5  -1   3 4981.11  117.73
  -5  -1  -4    1.67    1.17
  -5   1  -4    1.68    1.09
  -5  -1  -5   79.63    2.64
  -5   1  -5   80.85    2.65
  -5  -1  -6 3888.43   92.55
  -5   1  -6 3901.23   92.59
  -5   1  -7   88.42    3.06
   5  -1   7   93.92    2.37
  -5  -1  -7   95.07    3.07
  -5  -1  -7   87.70    2.40
  -5  -1  -8   96.01    2.59
  -5  -1  -8   96.89    3.22
   5  -1   8  100.63    2.56
   5  -1   9  430.54   10.01
  -5   1  -9  415.98   10.78
  -5  -1  -9  421.66   10.70
  -5  -1  -9  398.85   10.02
  -5  -1 -10  309.24    7.72
  -5  -1 -10  317.73    8.64
   5  -1  10  326.37    7.71
  -5   1 -10  307.55    8.60
   5  -1  11   22.44    1.02
  -5  -1 -11   24.87    1.99
  -5   1 -11   22.31    1.96
   5  -1  11   22.45    0.98
  -5  -1 -11   24.14    1.69
  -5  -1 -11   23.48    1.04
   5  -1  12    8.33    0.77
   5  -1  12    7.76    0.78
  -5  -1 -12    7.92    1.70
  -5   1 -12    9.36    1.70
  -5  -1 -12    9.16    1.51
  -5  -1 -12    8.29    0.83
   5   1  13   10.29    1.00
  -5  -1 -13   13.94    1.66
  -5  -1 -13   11.80    1.95
  -5  -1 -13   12.10    0.90
   5  -1  13   11.89    0.85
  -5   1 -13   11.86    1.88
   5  -1  14    0.36    0.79
   5   1  14    0.29    0.87
  -5   1 -14    1.18    1.34
  -5  -1 -14   -0.10    1.38
  -5  -1 -14    2.05    1.70
  -5  -1 -14    0.31    0.80
   5  -1  14    0.56    0.74
  -5   1 -14    1.79    1.74
   5  -1  15   19.11    1.05
   5  -1  15   19.48    1.02
  -5  -1 -15   16.08    1.79
  -5  -1 -15   15.35    2.12
  -5   1 -15   15.41    1.64
  -5   1 -15   18.09    2.10
  -5  -1 -15   17.18    1.05
   5   1  15   16.79    1.21
   5   1  16  207.98    5.48
   5  -1  16  215.83    5.36
  -5  -1 -16  211.07    5.37
  -5  -1 -16  205.71    6.81
  -5   1 -16  201.68    6.35
   5   1  16  214.53    5.40
  -5   1 -16  221.80    6.78
   5  -1  16  209.01    5.41
  -5  -1 -16  209.34    6.45
   5   1  17   29.18    1.31
   5  -1  17   28.05    1.32
  -5   1 -17   26.24    2.40
   5  -1  17   25.78    1.20
  -5  -1 -17   23.28    2.42
  -5  -1 -17   28.39    1.25
   5   1  17   26.57    1.41
   5   1  18   63.21    2.08
  -5  -1 -18   60.67    3.34
   5   1  18   66.75    2.24
   5  -1  18   66.22    2.08
   5  -1  19   49.20    1.65
   5   1  19   45.71    1.68
   5  -1  19   46.62    1.69
  -5  -1 -19   51.95    1.70
   5   1  19   48.01    1.83
   5   1  20  182.40    4.67
   5  -1  20  182.13    4.62
   5   1  20  175.58    4.74
   5  -1  20  179.66    4.66
   5   1  21   90.08    2.57
   5   1  21   87.75    2.64
   5  -1  21   90.53    2.50
   5  -1  22    6.89    0.81
   5  -1  22    6.64    0.73
   5   1  22    5.68    0.83
   5   1  22    6.41    0.92
   5   1  23   71.11    2.06
   5   1  23   74.38    2.15
   5   1  24    1.63    0.75
   5   1  24    2.54    0.59
   5   1  25    0.92    0.63
   5   1  26    1.01    0.45
   5  -3 -25   98.50    2.49
   5  -3 -25   92.82    2.46
   5  -3 -24    3.07    0.81
   5  -3 -24    2.94    0.84
   5  -3 -23    3.48    0.97
   5  -3 -23    3.02    0.98
  -5  -3  23    2.35    0.73
  -5  -3  23    3.16    0.73
  -5  -3  22  130.94    3.39
  -5  -3  22  129.41    3.39
   5  -3 -22  124.33    3.46
   5  -3 -22  123.97    3.46
  -5  -3  21   28.10    1.31
   5  -3 -21   24.56    1.46
   5  -3 -21   25.35    1.43
  -5  -3  21   23.16    1.09
  -5  -3  21   26.66    1.27
  -5  -3  20   85.60    2.59
   5  -3 -20   85.59    2.71
  -5  -3  20   90.08    2.63
   5  -3 -19    6.06    1.31
   5  -3 -19    4.32    1.32
  -5  -3  19    5.44    0.90
  -5  -3  19    5.98    1.20
   5  -3 -19    6.33    1.05
  -5  -3  19    5.31    1.12
  -5  -3  18   68.28    2.28
  -5  -3  18   66.48    2.18
   5  -3 -18   73.74    2.24
  -5  -3  18   67.23    2.23
   5  -3 -18   65.98    2.43
   5  -3 -17    3.34    1.00
  -5  -3  17    3.22    1.16
   5  -3 -17    3.05    1.48
  -5  -3  17    1.18    1.07
   5  -3 -17    3.74    1.46
  -5  -3  17    4.26    0.99
   5  -3 -16   11.50    1.58
   5  -3 -16   10.49    1.12
  -5  -3  16   12.60    1.25
  -5  -3  16    8.64    2.15
   5  -3 -16   11.40    1.58
   5  -3 -16    7.75    3.61
   5   3 -16   12.17    1.86
  -5  -3  16   11.87    1.20
  -5  -3  16   11.40    1.13
  -5  -3  15 1212.22   28.84
   5  -3 -15 1225.09   30.85
  -5  -3  15 1164.94   29.82
   5   3 -15 1191.27   29.97
   5  -3 -15 1187.35   28.81
   5  -3 -15 1210.81   28.84
  -5  -3  15 1189.53   28.73
   5  -3 -15 1227.32   28.86
  -5  -3  14  136.91    3.74
  -5  -3  14  132.78    4.88
  -5  -3  14  137.61    3.67
   5  -3 -14  141.23    3.78
  -5  -3  14  135.86    3.72
  -5  -3  14  140.07    3.80
   5  -3 -14  132.25    3.93
   5  -3 -14  134.30    3.69
   5   3 -14  138.77    4.82
   5  -3 -14  152.78    6.42
   5  -3 -14  136.61    3.92
  -5  -3  13   49.81    1.68
   5  -3 -13   50.91    1.75
  -5  -3  13   49.26    1.83
   5  -3 -13   47.65    1.84
  -5  -3  13   52.12    1.81
   5  -3 -13   51.40    2.08
   5   3 -13   46.61    2.62
   5  -3 -13   50.18    2.12
  -5  -3  13   49.17    1.84
  -5  -3  13   53.59    3.06
   5  -3 -12  383.92   11.72
   5  -3 -12  399.27    9.56
  -5  -3  12  383.93    9.58
  -5  -3  12  383.62   10.61
   5  -3 -12  389.00    9.69
  -5  -3  12  390.54    9.58
   5   3 -12  389.11   10.60
   5  -3 -12  390.63    9.69
  -5  -3  12  383.30    9.65
  -5  -3  12  382.56    9.54
   5  -3 -12  394.48    9.68
  -5  -3  11  132.62    3.55
  -5  -3  11  130.97    3.62
   5  -3 -11  136.68    3.65
   5  -3 -11  133.03    3.70
   5  -3 -11  131.61    6.02
   5  -3 -11  130.27    3.72
  -5  -3  11  133.21    3.50
   5  -3 -11  131.63    3.49
  -5  -3  11  124.39    4.65
   5   3 -11  132.50    4.44
  -5  -3  11  129.74    3.57
   5  -3 -11  123.92    3.50
   5  -3 -10  180.89    4.94
   5  -3 -10  198.49    4.80
  -5  -3  10  184.99    4.82
   5  -3 -10  185.09    4.93
  -5  -3  10  186.09    4.90
   5  -3 -10  184.77    4.80
   5   3 -10  189.88    5.67
   5  -3 -10  187.85    4.95
  -5  -3  10  180.94    4.78
   5  -3 -10  185.85    7.15
  -5  -3  10  191.33    4.83
  -5  -3  10  188.54    5.84
   5  -3  -9   67.84    2.27
  -5  -3   9   69.27    2.16
   5  -3  -9   68.75    2.07
  -5  -3   9   64.94    2.01
   5  -3  -9   72.06    2.21
   5   3  -9   69.29    2.77
  -5  -3   9   70.00    2.13
  -5  -3   9   71.86    2.11
   5  -3  -9   67.58    2.33
   5  -3  -9   73.54    4.71
  -5  -3   9   63.05    3.20
  -5  -3   8  249.96    6.19
  -5  -3   8  246.14    6.27
   5  -3  -8  254.19    8.28
   5  -3  -8  243.70    6.29
   5   3  -8  244.80    6.88
  -5  -3   8  248.09    6.18
  -5  -3   8  253.87    7.14
   5  -3  -8  247.10    6.29
   5  -3  -8  248.36    6.32
   5  -3  -8  244.84    6.22
   5  -3  -7    0.23    0.80
   5  -3  -7    0.52    0.91
   5  -3  -7    1.85    3.40
  -5  -3   7    1.90    1.87
   5  -3  -7    0.65    1.07
  -5  -3   7    0.39    0.87
  -5  -3   7    0.16    0.91
  -5  -3   7    0.20    0.80
   5  -3  -7    1.31    1.14
   5  -3  -6   44.38    3.87
   5  -3  -6   44.55    1.58
  -5  -3   6   46.22    1.51
  -5  -3   6   45.08    2.55
  -5  -3   6   42.52    1.52
   5  -3  -6   46.89    1.67
   5  -3  -6   46.55    1.73
   5  -3  -5   13.61    3.32
   5  -3  -5   14.81    1.06
  -5  -3   5   18.64    0.94
   5  -3  -5   18.25    1.25
   5  -3  -5   17.20    1.03
  -5  -3   5   16.28    0.99
   5  -3  -4  158.52    4.09
  -5  -3   4  151.15    3.97
   5  -3  -4  161.03    4.12
   5  -3  -4  157.04    4.07
  -5  -3   4  152.60    4.06
   5  -3  -3   49.92    1.63
   5  -3  -3   52.44    1.70
  -5  -3   3   48.47    1.59
  -5  -3   3   47.20    1.49
  -5  -3   3   47.36    1.71
   5  -3  -3   43.40    1.81
   5  -3  -2   62.01    2.07
   5  -3  -2   61.72    1.97
  -5  -3   2   63.29    1.91
  -5  -3   2   59.74    1.77
   5  -3  -2   61.50    1.91
   5  -3  -2   61.75    1.94
  -5  -3   2   59.89    1.96
   5  -3  -1  133.90    3.70
   5  -3  -1  145.92    3.70
   5  -3  -1  138.15    3.64
  -5  -3   1  134.26    3.67
   5  -3  -1  136.68    3.65
  -5  -3   1  137.47    3.65
   5  -3   0  254.26    6.56
   5  -3   0  265.06    6.57
   5  -3   0  258.27    6.57
   5  -3   0  276.62    6.61
  -5  -3   0  258.73    6.56
  -5  -3   0  265.46    6.60
   5  -3   1    0.48    0.77
   5  -3   1    1.93    1.06
  -5  -3  -1    0.47    0.81
  -5  -3  -1   -1.20    1.05
   5  -3   1    0.85    0.81
  -5  -3  -2   34.66    1.39
   5  -3   2   31.79    1.42
  -5  -3  -2   30.71    1.47
   5  -3   2   33.78    1.33
  -5  -3  -3  171.54    4.46
   5  -3   3  170.26    4.40
   5  -3   3  170.37    4.38
  -5  -3  -3  164.93    4.42
  -5  -3  -4   22.49    1.36
  -5  -3  -4   22.60    1.22
   5  -3   4   23.45    1.17
   5  -3   4   22.11    1.20
   5  -3   4   22.90    1.18
   5  -3   5   50.52    1.74
  -5  -3  -5   50.82    1.80
   5  -3   5   48.29    1.73
  -5  -3  -5   50.96    1.73
   5  -3   6   61.41    2.00
  -5  -3  -6   61.04    2.01
   5  -3   6   63.72    1.95
  -5  -3  -6   59.92    1.98
  -5  -3  -6   65.36    3.83
  -5  -3  -6   59.37    2.03
  -5  -3  -7    9.24    1.06
  -5  -3  -7   13.40    2.98
   5  -3   7   10.60    1.05
  -5  -3  -7   10.82    1.11
  -5  -3  -7   10.54    1.10
   5  -3   7   10.18    1.03
   5  -3   7    9.84    0.87
   5  -3   8    5.58    0.96
   5  -3   8    4.94    0.81
  -5  -3  -8    4.28    1.00
   5  -3   8    5.61    1.00
   5  -3   8    4.40    1.64
  -5  -3  -8    5.26    1.06
   5  -3   8    6.17    0.88
  -5  -3  -8    4.92    2.81
  -5  -3  -8    5.08    1.06
   5  -3   9   24.78    1.35
  -5  -3  -9   25.78    3.15
  -5  -3  -9   24.31    1.31
   5  -3   9   24.37    1.18
   5  -3   9   23.35    2.00
  -5  -3  -9   24.79    1.36
   5  -3   9   23.61    1.10
   5  -3   9   24.84    1.32
  -5  -3  -9   24.47    1.35
  -5  -3 -10   20.95    3.03
   5  -3  10   20.41    1.94
   5  -3  10   18.04    1.06
  -5  -3 -10   17.48    1.24
  -5  -3 -10   18.16    1.23
   5  -3  10   18.34    1.09
  -5  -3 -10   19.53    1.27
   5  -3  10   16.40    1.01
   5  -3  10   16.40    1.28
   5  -3  11   73.35    2.36
   5  -3  11   69.86    2.14
  -5  -3 -11   75.63    2.30
  -5  -3 -11   73.80    2.29
  -5  -3 -11   72.77    2.37
   5  -3  11   70.30    2.13
   5  -3  11   72.50    3.05
  -5  -3 -11   72.35    4.07
  -5  -3 -12   44.93    3.46
   5  -3  12   38.96    2.40
  -5  -3 -12   43.74    1.73
  -5  -3 -12   45.12    1.75
  -5  -3 -12   45.46    1.72
   5  -3  12   44.05    1.73
   5  -3  13   12.91    0.99
  -5  -3 -13   14.91    1.18
  -5  -3 -13   15.57    1.22
  -5  -3 -13   11.05    2.74
   5  -3  13   13.91    0.96
   5  -3  13   14.40    1.23
   5  -3  13   10.14    1.69
  -5  -3 -13   15.29    1.20
  -5  -3 -14   22.39    1.27
  -5  -3 -14   25.59    1.30
   5  -3  14   23.41    1.14
   5  -3  14   25.92    1.34
  -5  -3 -14   23.70    1.31
   5  -3  14   24.16    1.15
   5  -3  15    3.23    0.83
  -5  -3 -15    2.70    0.99
   5  -3  15    1.69    0.96
   5  -3  15    2.45    0.78
   5  -3  16    6.56    0.78
   5  -3  16    7.65    0.97
   5   3  17    0.02    0.76
   5  -3  17    1.51    1.02
   5   3  18   12.77    0.88
   5  -3  18   14.95    1.12
   5   3  19   21.44    0.98
   5  -3  19   23.19    1.19
   5   3  20   45.66    1.43
   5  -3  20   51.19    1.61
   5  -3  21   38.89    1.32
   5  -3  22   22.56    0.85
   5  -5 -16    0.93    0.66
   5  -5 -15    4.51    0.83
   5  -5 -14    0.30    0.91
   5  -5 -13   10.98    1.10
   5  -5 -12    2.17    1.12
   5  -5 -11   11.32    1.26
   5  -5 -10   26.85    1.14
   5  -5 -10   28.65    1.51
   5  -5  -9   31.34    1.24
   5  -5  -9   30.85    1.58
   5  -5  -8   61.02    1.90
   5  -5  -8   63.20    2.16
   5  -5  -7   35.95    1.70
   5  -5  -7   36.87    1.38
   5  -5  -6  311.87    7.83
   5  -5  -6  328.75    7.95
   5  -5  -5  175.40    4.52
   5  -5  -5  166.51    4.37
   5  -5  -4  291.25    7.32
   5  -5  -4  300.49    7.41
   5  -5  -3   90.83    2.65
   5  -5  -3   97.51    2.82
   5  -5  -2    0.69    0.81
  -5  -5   1    2.13    0.89
   5  -5  -1    0.91    0.89
  -5  -5   0    0.57    0.88
   5  -5   0    0.34    0.85
  -5  -5  -1    1.47    0.89
   5  -5   1    2.25    0.89
  -5  -5  -2   44.75    1.71
   5  -5   2   44.93    1.62
  -5  -5  -3    0.47    0.95
   5  -5   3    2.04    0.90
  -5  -5  -4   36.87    1.62
   5  -5   4   39.25    1.51
  -5  -5  -4   43.47    1.61
  -5  -5  -5  108.16    3.15
   5  -5   5  113.48    3.06
  -5  -5  -5  110.74    3.05
  -5  -5  -6    1.04    0.91
  -5  -5  -6    3.20    0.98
  -5  -5  -7   60.94    2.10
  -5  -5  -7   68.53    1.99
  -5  -5  -8   19.40    1.15
  -5  -5  -9    0.29    0.84
   5  -5   9    1.87    0.69
  -5  -5 -10   -0.05    0.77
   5  -5  10    0.74    0.65
   5  -5  11   40.62    1.33
  -5  -5 -11   39.83    1.38
  -5  -5 -12    6.71    0.68
   5  -5  12    5.59    0.62
   5  -5  13   96.32    2.43
  -5  -5 -13   90.35    2.43
  -6   0  28    1.31    0.62
   6   0 -27    1.78    0.63
  -6   0  27    0.42    0.78
   6   0 -26    0.65    0.73
  -6   0  26    2.30    0.88
   6   0 -25    0.16    0.80
  -6   0  24   47.76    1.73
   6   0 -24   46.03    1.64
  -6   0  23   -0.42    0.99
  -6   0  23    0.73    1.04
  -6   0  22    1.11    1.07
  -6   0  22    1.57    1.00
   6   0 -22    1.38    1.48
  -6   0  21    0.43    1.03
   6   0 -21    0.46    1.37
  -6   0  20  188.07    5.00
   6   0 -20  189.02    5.94
  -6   0  20  188.19    4.94
  -6   0  19   -0.48    0.93
  -6   0  19    0.08    0.99
   6   0 -19    0.43    1.37
  -6   0  18   20.03    1.24
   6   0 -18   22.47    1.90
  -6   0  18   19.60    1.20
  -6   0  17    0.22    0.79
  -6   0  17    0.14    0.92
   6   0 -17    0.18    1.30
  -6   0  16  102.73    2.84
   6   0 -16   97.43    3.57
  -6   0  15    0.23    0.76
   6   0 -15   -0.85    1.16
   6   0 -14  355.14    9.34
  -6   0  14  355.45    8.69
  -6   0  13    0.53    0.75
  -6   0  12  209.50    5.23
   6   0 -12  211.51    5.71
   6   0 -11    0.37    1.02
  -6   0  11   -0.07    0.69
  -6   0  10   59.12    1.69
   6   0 -10   58.99    2.12
   6   0  -9    1.15    0.98
   6   0  -8   42.69    1.67
   6   0  -7   -0.21    0.83
   6   0  -6 1425.97   34.04
  -6   0   5    0.77    1.24
  -6   0   4  293.13    7.49
   6   0  -3    0.16    0.96
  -6   0   3    0.47    1.21
   6   0  -2   30.13    1.33
   6   0  -1   -0.34    1.01
  -6   0   0 6320.89  149.58
  -6   0  -1    0.81    1.14
  -6   0  -2 6047.25  143.20
  -6   0  -3   -0.46    1.23
  -6   0  -4  547.72   13.53
  -6   0  -5    0.23    1.28
  -6   0  -6  237.53    6.39
   6   0   7    0.34    0.57
  -6   0  -7   -0.51    1.30
   6   0   8  528.65   12.66
   6   0   9   -0.09    0.66
  -6   0 -10   -0.27    0.53
   6   0  10    0.01    0.65
  -6   0 -10   -0.39    1.33
  -6   0 -11    0.13    0.55
   6   0  11    0.17    0.70
  -6   0 -11   -0.60    1.35
   6   0  12   65.76    1.92
  -6   0 -12   67.57    3.01
   6   0  13    0.50    0.78
   6   0  13   -0.07    0.80
  -6   0 -13    2.65    1.69
   6   0  14  139.54    3.79
  -6   0 -14  144.80    4.95
   6   0  14  141.60    3.71
  -6   0 -14  146.92    4.87
  -6   0 -15    1.36    1.64
   6   0  15    1.42    0.82
  -6   0 -15    1.90    1.62
   6   0  15    0.34    0.99
  -6   0 -16   88.67    3.76
   6   0  16   88.89    2.53
  -6   0 -16   84.30    3.73
   6   0  16   85.83    2.63
   6   0  17   -0.03    1.02
  -6   0 -17   -0.27    1.60
   6   0  17    1.00    0.90
  -6   0 -17    2.25    1.73
  -6   0 -18  359.64   10.62
   6   0  18  373.43    9.30
  -6   0 -18  392.53   10.66
   6   0  19   -0.51    0.88
   6   0  19    1.32    1.07
   6   0  20  613.32   14.98
   6   0  20  619.85   14.91
   6   0  21    0.61    0.79
   6   0  21   -0.58    0.90
   6   0  22  582.97   14.08
   6   0  22  585.33   14.14
   6   0  23    0.34    0.79
   6   0  23    0.37    0.66
   6   0  24  592.72   14.47
   6   0  24  618.94   14.52
   6   0  25   -0.07    0.56
   6   0  26    1.02    0.38
   6  -2 -28   48.25    1.33
   6  -2 -27   85.03    2.30
   6  -2 -27   86.10    2.29
   6  -2 -26    1.59    0.66
  -6  -2  26    0.86    0.66
   6  -2 -26   -0.87    0.89
   6  -2 -26    0.29    0.91
  -6  -2  26    0.82    0.62
   6  -2 -25   25.31    1.10
  -6  -2  25   25.27    1.10
  -6   2  25   24.78    1.00
  -6   2  25   22.28    1.03
  -6  -2  25   25.87    1.13
   6  -2 -24  119.18    3.21
  -6   2  24  116.93    3.17
  -6  -2  24  121.37    3.25
  -6  -2  23   28.44    1.41
   6  -2 -23   29.17    1.32
  -6   2  23   27.52    1.21
  -6  -2  23   25.40    1.15
   6  -2 -22    7.56    1.07
  -6   2  22    7.15    0.94
  -6  -2  22    8.76    0.89
  -6   2  21    7.16    0.95
   6  -2 -21    7.97    1.09
  -6  -2  21    7.04    0.93
   6  -2 -20    2.68    1.03
  -6  -2  20    3.87    0.93
  -6   2  20    3.34    0.95
   6   2 -19   44.44    2.83
  -6  -2  19   38.63    1.55
  -6   2  19   41.68    1.58
  -6  -2  18   42.82    1.69
   6   2 -18   41.26    2.85
   6  -2 -18   44.28    1.67
  -6  -2  18   45.04    1.62
  -6   2  18   44.16    1.58
  -6  -2  17   30.23    1.41
  -6  -2  17   31.26    1.31
  -6   2  17   30.60    1.31
  -6  -2  17   30.96    1.37
   6  -2 -17   34.03    1.41
   6   2 -16   29.85    2.35
  -6  -2  16   29.03    1.23
   6  -2 -16   27.94    1.32
  -6  -2  16   28.77    1.32
  -6  -2  16   28.83    1.27
  -6   2  16   29.95    1.24
   6   2 -15   11.61    2.04
   6  -2 -15   12.79    1.01
  -6  -2  15   11.61    0.95
  -6  -2  15   12.00    0.97
  -6  -2  15   12.08    0.97
  -6   2  15   13.51    0.88
  -6  -2  14  309.33    7.77
   6   2 -14  324.05    8.88
  -6  -2  14  309.60    7.76
  -6  -2  14  308.03    7.77
   6  -2 -14  324.42    7.73
   6  -2 -13    0.71    0.75
  -6  -2  13    0.30    0.72
   6   2 -13    1.21    1.64
  -6  -2  12   11.97    0.82
   6  -2 -12   12.45    0.89
   6  -2 -12   11.47    0.86
   6  -2 -11    0.36    0.72
  -6  -2  11    0.47    0.64
   6  -2 -10  119.84    3.03
  -6   2  10  117.13    2.97
  -6  -2  10  111.77    3.01
  -6   2   9  274.59    6.54
   6  -2  -9  277.59    7.34
   6  -2  -9  269.89    6.56
  -6  -2   9  259.68    6.56
  -6  -2   8    5.43    0.81
   6  -2  -8    7.13    0.68
   6  -2  -7   10.06    0.70
  -6  -2   7    8.14    0.83
   6  -2  -6  481.32   12.11
  -6  -2   6  475.64   11.56
  -6  -2   6  487.96   11.56
  -6  -2   5  233.60    5.66
  -6  -2   5  227.77    6.20
   6  -2  -5  235.68    6.94
  -6  -2   5  226.44    5.65
   6  -2  -5  240.75    6.18
  -6  -2   4   93.73    3.05
  -6  -2   4   91.48    2.43
  -6  -2   4   93.53    2.43
   6  -2  -4   93.22    2.88
   6  -2  -4   89.41    3.92
   6  -2  -3   25.60    0.94
   6  -2  -3   30.27    2.79
  -6  -2   3   25.78    0.99
   6  -2  -3   25.06    1.45
  -6  -2   3   28.24    1.78
   6  -2  -2   64.80    3.23
   6  -2  -2   60.31    2.04
   6  -2  -2   59.58    1.63
   6  -2  -1   22.98    1.22
  -6  -2   1   23.89    1.47
   6  -2  -1   22.09    0.83
  -6  -2   0  191.75    5.19
  -6  -2   0  182.73    4.84
   6  -2   0  192.53    4.60
  -6   2   0  176.28    4.83
   6  -2   0  195.07    5.14
   6  -2   0  189.30    4.91
   6  -2   1   85.64    2.80
  -6  -2  -1   85.56    2.81
  -6  -2  -1   86.65    2.55
  -6   2  -1   81.98    2.56
   6  -2   1   84.56    2.19
   6  -2   1   86.25    2.49
   6  -2   2   61.53    1.65
  -6  -2  -2   63.03    2.29
  -6   2  -2   61.74    2.12
  -6  -2  -2   59.24    2.11
   6  -2   2   62.91    1.69
  -6  -2  -2   69.06    3.12
   6  -2   2   61.32    2.27
   6  -2   2   56.91    1.89
  -6  -2  -3  434.73   11.02
   6  -2   3  433.90   10.88
  -6   2  -3  435.64   10.89
  -6  -2  -3  413.77   10.90
   6  -2   3  434.77   10.43
   6  -2   3  449.90   10.42
  -6  -2  -3  443.44   11.37
   6  -2   3  425.65   10.39
   6  -2   3  430.96   10.92
  -6  -2  -4  399.74   10.68
  -6  -2  -4  429.88   11.06
   6  -2   4  432.44   10.10
   6  -2   4  430.02   10.10
  -6   2  -4  415.89   10.63
  -6  -2  -4  409.27   10.67
   6  -2   4  422.10   10.10
   6  -2   4  414.19   10.63
   6  -2   4  423.63   10.57
   6  -2   4  408.76   10.06
   6  -2   5  644.19   15.24
   6  -2   5  642.90   15.24
  -6   2  -5  633.53   15.83
   6  -2   5  629.14   15.24
   6  -2   5  638.45   15.21
   6  -2   6   15.77    0.65
   6  -2   6   16.34    0.78
   6  -2   6   17.13    0.78
   6  -2   6   17.06    0.81
   6  -2   7 1196.73   28.09
  -6   2  -7 1179.82   28.84
   6  -2   7 1200.23   28.09
   6  -2   7 1165.97   28.60
   6  -2   7 1188.43   28.75
   6  -2   7 1196.13   28.17
   6  -2   7 1206.79   28.09
  -6  -2  -7 1147.65   28.92
   6  -2   7 1143.06   28.03
  -6  -2  -7 1179.13   29.11
   6  -2   8   12.38    0.75
   6  -2   8   13.13    0.86
   6  -2   8   14.19    1.39
   6  -2   8   13.86    0.76
  -6   2  -8   10.27    1.41
   6  -2   8   12.86    0.76
  -6  -2  -8   15.09    2.31
   6  -2   8   12.49    0.79
  -6  -2  -8   10.30    1.51
   6  -2   9   18.53    1.50
  -6  -2  -9   17.36    1.74
   6  -2   9   18.44    0.86
   6  -2   9   16.63    0.89
   6  -2   9   18.19    0.87
  -6  -2  -9   18.14    2.43
  -6   2  -9   18.11    1.68
  -6  -2  -9   17.58    1.05
   6  -2   9   16.94    1.01
   6  -2   9   17.88    0.86
   6  -2  10  106.09    2.89
  -6  -2 -10  106.30    4.25
   6  -2  10  101.76    3.42
  -6   2 -10  109.78    3.80
  -6  -2 -10  101.99    3.82
   6  -2  10   99.95    2.74
   6  -2  10  102.73    2.75
  -6  -2 -10  103.04    2.85
   6  -2  10  107.30    2.77
   6  -2  10  105.12    2.75
   6  -2  11   24.27    1.79
  -6  -2 -11   26.97    2.15
   6  -2  11   25.73    1.04
  -6   2 -11   26.36    2.08
   6  -2  11   25.22    1.07
   6   2  11   25.29    1.18
   6  -2  11   25.76    1.06
  -6  -2 -12   78.90    3.48
   6  -2  12   77.74    2.20
  -6   2 -12   80.10    3.39
   6  -2  12   78.97    2.22
   6   2  12   75.38    2.31
   6  -2  12   74.87    2.94
   6  -2  12   77.30    2.19
   6  -2  12   82.38    2.34
   6   2  13    9.37    0.97
   6  -2  13    8.97    0.97
  -6  -2 -13    7.16    1.90
  -6  -2 -13    7.71    0.95
   6  -2  13    8.96    0.81
   6  -2  13    8.36    0.83
  -6   2 -13   11.81    1.88
   6  -2  14   73.08    2.20
  -6  -2 -14   64.79    3.44
  -6  -2 -14   72.77    2.19
  -6   2 -14   64.76    3.21
   6  -2  14   71.73    2.10
   6   2  14   69.20    2.19
  -6   2 -15   58.06    2.98
   6  -2  15   51.24    1.79
   6   2  15   53.41    1.84
   6   2  16   40.46    1.55
   6  -2  16   41.89    1.45
   6   2  16   43.93    1.66
  -6   2 -16   46.00    2.79
   6   2  17    1.68    0.90
   6  -2  17    1.78    0.73
   6   2  17    2.14    0.94
   6   2  18   74.79    2.31
   6   2  18   79.43    2.26
   6  -2  18   73.48    2.15
   6   2  19    4.97    0.87
   6   2  20   14.19    0.94
   6   2  20   12.43    0.95
   6   2  21    0.69    0.73
   6   2  21    1.16    0.70
   6   2  22    9.25    0.77
   6  -2  22   10.76    0.80
   6   2  22    9.77    0.70
   6   2  23    2.40    0.57
   6  -2  23    3.28    0.53
   6   2  24    0.22    0.39
   6  -4 -22   10.78    0.72
   6  -4 -22   10.27    0.54
   6  -4 -21   -0.96    0.82
   6  -4 -21    0.91    0.54
   6  -4 -20   82.95    2.37
   6  -4 -20   79.55    2.24
   6  -4 -19    3.13    0.77
   6  -4 -19    4.50    1.03
  -6  -4  19    4.08    0.73
   6  -4 -18   27.01    1.25
   6  -4 -18   29.14    1.44
   6  -4 -18   27.61    1.43
  -6  -4  18   30.29    1.22
   6  -4 -17    2.29    0.87
   6  -4 -17    1.67    1.16
  -6  -4  17    0.76    0.83
   6  -4 -17    1.10    1.17
   6  -4 -16    6.30    1.25
   6  -4 -15    5.79    1.28
   6  -4 -15    2.67    1.01
   6  -4 -15    5.68    1.33
   6  -4 -14    5.24    1.35
   6  -4 -14    6.68    1.32
   6  -4 -14    6.03    1.06
  -6  -4  14    8.06    1.08
   6  -4 -13   62.34    2.14
  -6  -4  13   59.68    2.07
   6  -4 -13   56.81    2.25
   6  -4 -12  429.50   10.44
   6  -4 -12  409.17   10.36
   6  -4 -12  417.42   10.43
  -6  -4  12  422.72   10.42
   6  -4 -11  187.07    5.00
   6  -4 -11  182.64    4.99
   6  -4 -11  190.25    4.99
  -6  -4  11  187.80    4.99
   6  -4 -10  104.65    3.43
   6  -4 -10  112.10    3.29
   6  -4 -10  112.77    3.29
  -6  -4  10  116.32    3.29
   6  -4 -10  111.05    3.08
   6  -4  -9   64.09    2.07
   6  -4  -9   67.05    2.52
   6  -4  -9   59.46    2.01
  -6  -4   9   67.35    2.24
   6  -4  -9   61.98    2.25
   6  -4  -9   65.78    2.21
   6  -4  -8   16.54    1.73
   6  -4  -8   16.42    1.14
   6  -4  -8   16.50    1.11
   6  -4  -8   18.35    1.39
   6  -4  -8   15.25    1.31
  -6  -4   8   18.72    1.37
   6  -4  -7  176.57    4.81
  -6  -4   7  184.28    4.81
   6  -4  -7  176.18    4.71
   6  -4  -7  176.52    4.90
   6  -4  -7  177.52    4.82
   6  -4  -7  181.01    4.72
   6  -4  -6    2.19    0.89
   6  -4  -6    1.27    1.52
   6  -4  -6    3.06    0.92
   6  -4  -6    2.98    1.10
  -6  -4   6    2.25    1.08
   6  -4  -6    1.41    1.03
   6  -4  -5    0.75    1.00
   6  -4  -5    0.49    0.90
   6  -4  -5    0.88    1.49
   6  -4  -5    1.35    0.97
   6  -4  -4   28.41    1.47
   6  -4  -4   28.00    1.33
   6  -4  -4   28.47    1.75
   6  -4  -4   27.01    1.40
   6  -4  -4   28.59    1.28
   6  -4  -3   15.48    1.55
   6  -4  -3   13.32    1.13
  -6  -4   3   15.66    1.14
   6  -4  -3   12.91    1.16
   6  -4  -3   14.72    1.06
   6  -4  -2   29.35    1.44
  -6  -4   2   28.15    1.46
   6  -4  -2   30.92    1.38
   6  -4  -2   28.87    1.43
  -6  -4   2   31.36    1.61
   6  -4  -2   32.99    1.73
   6  -4  -1   55.74    2.00
  -6  -4   1   57.36    2.09
   6  -4  -1   57.83    2.02
   6  -4  -1   60.50    2.18
  -6  -4   1   62.94    2.15
   6  -4  -1   63.37    2.07
  -6  -4   0   47.16    1.80
   6  -4   0   44.69    1.58
   6  -4   0   42.86    1.77
  -6  -4   0   47.49    1.88
   6  -4   0   47.55    1.71
   6  -4   0   43.34    1.73
   6  -4   0   44.27    1.91
   6  -4   1  169.42    4.56
   6  -4   1  175.79    4.59
   6  -4   1  176.83    4.59
  -6  -4  -1  176.52    4.69
   6  -4   1  168.97    4.60
  -6  -4  -1  169.51    4.56
   6  -4   1  165.52    4.50
   6  -4   2   94.85    2.85
  -6  -4  -2   97.36    2.87
   6  -4   2   93.99    2.78
  -6  -4  -2   96.17    2.96
   6  -4   2  100.15    2.85
   6  -4   2   91.13    2.68
   6  -4   3  189.50    4.92
   6  -4   3  187.42    4.87
  -6  -4  -3  195.97    5.04
   6  -4   3  187.72    4.91
  -6  -4  -3  187.27    4.90
  -6  -4  -4    2.61    1.22
   6  -4   4    3.15    0.88
  -6  -4  -4    3.75    1.27
   6  -4   4    2.46    1.13
   6  -4   4    2.67    1.03
   6  -4   4    3.71    1.08
   6  -4   5   30.13    1.37
   6  -4   5   30.97    1.46
  -6  -4  -5   28.41    1.59
  -6  -4  -5   30.79    1.62
   6  -4   5   31.56    1.51
   6  -4   5   29.06    1.51
   6  -4   6    3.45    1.12
   6  -4   6    3.26    1.10
  -6  -4  -6    3.88    1.25
   6  -4   6    4.16    0.98
  -6  -4  -6    4.21    1.18
   6  -4   6    4.18    1.06
   6  -4   7    0.52    1.04
   6  -4   7    0.51    1.11
   6  -4   7    0.15    0.99
  -6  -4  -7    0.45    1.16
  -6  -4  -7    0.32    1.19
   6  -4   7    1.53    0.95
   6  -4   8  354.06    8.84
  -6  -4  -8  345.77    8.75
  -6  -4  -8  354.16    8.90
   6  -4   8  356.31    8.75
   6  -4   8  353.24    8.82
   6  -4   9   31.91    1.52
   6  -4   9   30.37    1.47
  -6  -4 -10    2.96    1.08
   6  -4  10    2.90    1.02
   6  -4  10    2.62    1.04
  -6  -4 -11   13.70    1.21
  -6  -4 -11   12.50    1.16
   6  -4  11   13.91    1.18
   6  -4  11   13.67    1.15
  -6  -4 -12   36.07    1.56
  -6  -4 -13   12.33    1.04
   6  -4  13   13.60    1.07
   6  -4  13   11.36    1.07
   6  -4  14   18.79    1.12
  -6  -4 -14   17.09    1.07
  -6  -4 -15   38.10    1.40
   6  -4  15   41.67    1.52
  -6  -4 -16    7.88    0.70
   6  -4  16    9.90    0.90
   6  -4  17   26.70    1.11
   6  -4  18    9.09    0.68
   6  -4  19    4.93    0.48
  -7   1  29   27.32    0.89
   7  -1 -27    1.52    0.66
  -7   1  27    0.67    0.73
  -7  -1  27    0.28    0.63
  -7   1  26  106.53    2.84
   7  -1 -26  102.29    2.80
   7   1 -26  101.34    2.72
  -7  -1  26  103.31    2.80
  -7  -1  25   17.47    1.04
   7  -1 -25   15.84    1.05
  -7   1  25   17.48    1.13
  -7  -1  25   16.80    1.01
  -7  -1  24    0.54    0.87
   7  -1 -24    1.03    0.91
  -7   1  24    2.01    0.85
  -7   1  24    1.45    0.98
  -7   1  24    0.26    0.71
  -7   1  23    5.32    1.06
  -7   1  23    6.06    0.96
  -7  -1  23    7.11    1.14
   7  -1 -23    5.10    1.00
  -7  -1  23    6.07    0.96
  -7  -1  22   31.45    1.62
  -7   1  22   32.17    1.45
  -7  -1  22   35.81    1.49
  -7   1  22   35.51    1.54
   7  -1 -22   35.25    1.48
  -7   1  21   64.72    2.10
   7   1 -21   62.88    3.17
   7  -1 -21   66.12    2.09
  -7   1  21   62.51    2.08
  -7  -1  21   63.04    2.05
  -7  -1  21   59.16    2.19
  -7   1  20   34.41    1.48
  -7  -1  20   35.83    1.45
   7   1 -20   37.42    2.58
  -7   1  20   32.06    1.50
  -7   1  19   26.44    1.24
   7   1 -19   21.70    2.22
  -7  -1  19   23.89    1.38
  -7  -1  19   24.88    1.28
  -7   1  19   22.76    1.24
   7   1 -18    1.99    1.67
  -7   1  18    0.42    0.91
  -7   1  18    1.40    0.83
  -7  -1  18   -0.47    0.89
  -7  -1  18    0.52    1.00
  -7   1  17  123.12    3.35
   7   1 -17  125.32    4.43
  -7  -1  17  125.75    3.33
  -7   1  17  122.00    3.34
  -7  -1  17  121.80    3.44
  -7   1  16   20.20    1.05
  -7  -1  16   19.82    1.14
   7   1 -16   18.72    2.00
  -7  -1  16   19.37    1.03
  -7   1  16   17.95    1.01
  -7  -1  15  158.22    4.05
   7   1 -15  157.18    4.97
  -7   1  15  149.83    3.98
  -7   1  14   13.27    0.87
  -7  -1  14   12.80    0.96
  -7  -1  13   50.01    1.61
   7  -1 -13   48.21    2.34
  -7   1  13   49.61    1.54
  -7  -1  12  276.24    6.67
   7  -1 -12  263.56    7.00
  -7   1  12  270.86    6.64
   7  -1 -12  260.86    7.33
   7  -1 -11    0.44    0.83
  -7  -1  11    0.15    0.64
  -7   1  11    0.55    0.65
   7   1 -11   -0.26    0.78
  -7   1  10   39.85    1.26
   7   1 -10   40.97    1.52
  -7  -1  10   38.55    1.29
  -7   1   9 1856.50   44.20
   7   1  -9 1864.92   44.43
   7  -1  -9 1899.77   44.73
   7   1  -8  822.60   19.94
   7  -1  -8  839.71   20.22
   7   1  -7 1412.03   33.75
   7  -1  -7 1419.52   33.99
   7  -1  -6  880.21   21.33
  -7   1   5  433.39   10.57
  -7  -1   5  430.61   10.93
   7  -1  -5  422.05   10.67
  -7   1   4  140.00    3.78
  -7  -1   4  137.68    4.12
   7  -1  -4  137.09    3.83
  -7  -1   3    1.59    0.97
  -7  -1   3    1.82    1.43
   7  -1  -2  103.60    3.03
   7   1  -2   97.39    2.58
  -7  -1   2  101.87    2.76
  -7  -1   2  100.00    3.29
   7  -1  -2   98.81    3.25
   7  -1  -1  388.14    9.56
  -7   1   1  380.69    9.48
   7  -1  -1  379.63    9.55
   7  -1   0   94.10    2.96
  -7   1   0   97.80    2.86
  -7   1  -1 1402.98   33.51
   7  -1   1 1391.82   33.49
  -7   1  -2   43.69    1.94
   7  -1   2   47.74    1.57
  -7  -1  -2   48.68    2.05
  -7   1  -3  885.39   21.25
  -7  -1  -3  873.14   21.30
   7  -1   3  879.06   20.91
  -7  -1  -3  854.37   21.11
   7  -1   4  650.67   15.83
  -7   1  -4  668.38   16.20
  -7  -1  -4  656.39   16.23
  -7  -1  -5  647.51   15.96
  -7   1  -5  629.89   15.92
   7  -1   5  643.38   15.31
  -7   1  -6   21.06    1.63
   7  -1   6   20.15    0.88
  -7  -1  -6   21.66    1.68
  -7  -1  -6   19.88    0.95
   7  -1   7   65.05    1.78
  -7  -1  -7   65.83    2.58
  -7  -1  -7   62.60    1.82
  -7  -1  -8   95.10    2.61
  -7   1  -8  103.85    3.45
   7  -1   8  101.34    2.59
  -7  -1  -9   77.59    2.17
  -7   1  -9   84.01    3.12
   7  -1   9   77.54    2.15
  -7  -1  -9   78.50    3.00
   7  -1  10   15.92    0.94
  -7  -1 -10   16.06    1.65
   7  -1  10   17.68    0.86
  -7   1 -10   16.94    1.77
  -7  -1 -10   15.33    0.90
   7  -1  11   16.33    0.96
   7  -1  11   15.99    0.89
  -7  -1 -11   15.63    0.92
  -7   1 -11   17.35    1.96
  -7  -1 -11   11.47    1.63
  -7  -1 -11   15.36    1.83
   7  -1  12   67.72    2.07
  -7  -1 -12   65.45    2.02
  -7  -1 -12   66.78    3.10
   7   1  12   69.40    2.03
  -7   1 -12   74.22    3.18
   7  -1  12   73.90    2.02
  -7  -1 -12   69.58    3.00
   7  -1  13   59.94    1.96
   7  -1  13   65.41    1.91
  -7  -1 -13   66.94    1.95
  -7  -1 -13   64.71    3.18
  -7   1 -13   69.20    3.22
   7   1  13   63.54    1.94
  -7  -1 -13   66.06    2.92
   7  -1  13   60.87    1.96
   7   1  13   60.40    2.03
  -7  -1 -14    7.47    1.96
   7   1  14    6.41    0.88
   7  -1  14    7.16    0.84
  -7   1 -14    7.02    1.95
  -7  -1 -14    8.61    1.78
   7  -1  14    6.52    0.90
   7   1  14    6.70    1.00
  -7  -1 -14    7.24    0.88
  -7  -1 -15    2.11    1.50
  -7  -1 -15    2.62    1.76
  -7   1 -15    1.16    1.40
   7   1  15    0.10    0.85
   7  -1  15    2.22    0.82
  -7   1 -15    2.99    1.87
   7   1  15    2.66    1.08
  -7  -1 -15    2.65    0.85
   7  -1  15    1.63    0.84
  -7  -1 -16  157.06    5.18
  -7  -1 -16  146.05    5.37
  -7   1 -16  150.18    5.12
  -7   1 -16  158.35    5.41
   7  -1  16  151.21    3.96
   7  -1  16  148.81    4.00
   7   1  16  149.13    4.11
  -7  -1 -17  114.23    4.51
  -7   1 -17   98.75    4.07
   7   1  17  110.32    3.05
  -7   1 -17  109.70    4.41
   7  -1  17  111.34    3.02
   7  -1  17  108.84    3.06
   7   1  17  109.83    3.19
   7   1  18    4.72    1.11
   7   1  18    5.00    0.95
   7  -1  18    3.89    0.86
   7  -1  18    3.36    0.87
   7   1  19    5.02    1.07
   7   1  19    5.10    0.92
   7  -1  19    5.28    0.85
   7  -1  19    4.53    0.91
   7   1  20  152.99    4.18
   7   1  20  156.40    4.10
   7  -1  20  160.17    4.07
   7  -1  21    2.23    0.74
   7   1  21    2.10    0.79
   7  -1  21    2.41    0.72
   7   1  21    2.40    0.92
   7   1  22   16.72    0.91
   7  -1  22   17.12    0.87
   7   1  22   18.66    1.06
   7   1  23  213.13    5.34
   7   1  23  220.24    5.40
   7   1  24    1.54    0.64
   7   1  25   45.91    1.29
   7  -3 -26    8.66    0.48
   7  -3 -26   11.06    0.56
   7  -3 -25   59.25    1.73
   7  -3 -25   60.73    1.70
   7  -3 -24   -0.78    0.89
   7  -3 -24    0.29    0.83
  -7  -3  23  109.25    2.85
   7  -3 -23  101.61    2.93
  -7  -3  23  107.54    2.83
   7  -3 -23  104.01    2.92
   7  -3 -22  264.04    6.75
  -7  -3  22  270.36    6.70
   7  -3 -22  263.01    6.74
  -7  -3  22  280.03    6.71
   7  -3 -21    1.97    1.23
  -7  -3  21    2.69    1.02
   7  -3 -21    4.27    1.18
  -7  -3  21    3.13    0.97
   7  -3 -20   12.93    1.06
   7  -3 -20   12.07    1.38
  -7  -3  20   10.41    1.19
  -7  -3  20   11.88    1.14
  -7  -3  19  211.06    5.48
   7  -3 -19  213.34    5.66
  -7  -3  19  211.49    5.56
   7  -3 -19  208.96    5.63
  -7  -3  19  218.45    5.54
   7  -3 -19  232.48    5.54
  -7  -3  19  215.90    5.58
   7  -3 -18    3.31    0.97
  -7  -3  18    3.83    1.14
   7  -3 -18    2.01    1.39
  -7  -3  18    3.24    1.09
  -7  -3  18    2.22    0.86
  -7  -3  18    3.05    0.80
  -7  -3  17    2.82    0.85
  -7  -3  17    2.81    1.15
   7  -3 -17    1.69    1.41
  -7  -3  17    2.71    1.11
   7  -3 -17    2.72    1.41
   7  -3 -17    3.17    0.94
  -7  -3  17    2.09    0.94
  -7  -3  16  346.84    8.65
  -7  -3  16  340.07    8.64
   7  -3 -16  343.65    8.76
   7   3 -16  351.87    9.89
   7  -3 -16  350.77   10.85
   7  -3 -16  356.53    8.61
   7  -3 -16  343.65    8.75
  -7  -3  16  344.56    8.62
  -7  -3  16  353.71    8.69
  -7  -3  16  344.21    9.74
   7  -3 -15   45.29    2.03
   7   3 -15   41.66    2.70
   7  -3 -15   45.72    2.07
  -7  -3  15   46.53    2.93
  -7  -3  15   43.78    1.73
  -7  -3  15   48.05    1.67
  -7  -3  14  102.05    2.93
  -7  -3  14  100.96    2.87
   7  -3 -14  101.21    2.84
   7  -3 -14  104.74    5.47
   7  -3 -14   97.09    2.86
   7  -3 -14  105.86    2.97
  -7  -3  14  102.48    2.93
   7  -3 -14   99.89    3.14
   7  -3 -14  101.03    3.14
  -7  -3  14   98.26    4.05
  -7  -3  14  100.10    2.98
   7   3 -14  112.02    4.06
   7  -3 -13   98.74    5.36
  -7  -3  13   92.71    2.74
  -7  -3  13   87.23    3.83
  -7  -3  13   97.99    2.72
   7  -3 -13   91.12    2.70
   7  -3 -13   92.72    2.76
   7  -3 -13   94.88    2.93
   7   3 -13   89.89    3.71
  -7  -3  13   97.19    2.74
   7  -3 -13   93.35    2.66
   7  -3 -13   91.90    2.95
  -7  -3  13   93.21    2.80
  -7  -3  12  941.38   22.68
  -7  -3  12  949.70   23.68
   7  -3 -12  952.10   22.64
   7  -3 -12  925.64   22.72
  -7  -3  12  949.12   22.70
   7  -3 -12  942.67   22.80
   7  -3 -12  947.00   22.78
   7   3 -12  933.06   23.72
  -7  -3  12  948.92   22.68
   7  -3 -12  945.10   22.76
   7  -3 -12  996.05   24.75
  -7  -3  12  953.15   22.77
  -7  -3  11  362.20    9.78
  -7  -3  11  350.54    8.78
  -7  -3  11  352.47    8.79
   7  -3 -11  355.88    8.82
   7  -3 -11  381.19    8.92
   7  -3 -11  344.94    8.89
   7   3 -11  346.61    9.72
  -7  -3  11  354.41    8.78
   7  -3 -11  349.23    8.87
  -7  -3  11  354.45    8.87
   7  -3 -11  361.17    8.73
   7  -3 -11  367.13   10.93
  -7  -3  10    6.33    2.06
   7  -3 -10    6.34    0.93
   7  -3 -10    7.53    1.02
   7  -3 -10    9.39    3.47
   7  -3 -10    5.14    1.26
  -7  -3  10    6.72    1.01
   7   3 -10    7.72    1.41
  -7  -3  10    5.29    0.97
   7  -3 -10    5.69    1.30
   7  -3 -10    7.01    0.82
  -7  -3  10    5.80    0.87
  -7  -3  10    7.86    0.96
  -7  -3   9   91.14    2.60
   7  -3  -9  100.37    4.99
   7  -3  -9   93.64    2.65
  -7  -3   9   89.22    2.59
   7  -3  -9   87.28    2.74
  -7  -3   9   93.00    2.70
   7  -3  -9   93.75    2.79
  -7  -3   9   90.79    2.61
  -7  -3   9   92.27    3.62
   7  -3  -9   92.73    2.75
   7  -3  -8   19.75    1.33
  -7  -3   8   21.15    1.16
   7  -3  -8   20.41    1.12
   7  -3  -8   20.07    1.26
   7  -3  -8   24.74    3.49
  -7  -3   8   20.15    1.09
  -7  -3   8   18.14    2.09
   7  -3  -8   20.25    1.38
  -7  -3   8   19.31    1.15
  -7  -3   8   18.03    1.05
   7  -3  -7  128.60    3.53
  -7  -3   7  129.70    3.44
   7  -3  -7  135.84    3.62
   7  -3  -7  128.55    3.55
   7  -3  -7  131.24    3.55
  -7  -3   7  126.37    3.41
   7  -3  -7  133.13    5.44
  -7  -3   7  132.97    3.53
  -7  -3   7  131.18    4.36
  -7  -3   7  126.99    3.44
   7  -3  -6   82.21    2.47
   7  -3  -6   79.01    2.42
   7  -3  -6   86.43    2.50
   7  -3  -6   80.16    2.47
   7  -3  -6   81.51    2.45
  -7  -3   6   82.43    2.31
   7  -3  -6   88.82    4.49
  -7  -3   6   78.96    2.41
   7  -3  -5   10.95    0.98
   7  -3  -5   10.53    0.98
   7  -3  -5   10.94    1.05
   7  -3  -5   10.99    1.12
   7  -3  -5    9.26    3.09
  -7  -3   5   11.59    0.93
  -7  -3   4  107.79    2.93
   7  -3  -4  107.56    2.97
   7  -3  -4  109.16    3.01
  -7  -3   4  104.56    2.90
   7  -3  -4  107.64    2.95
  -7  -3   4  101.08    2.92
   7  -3  -4  103.45    3.02
   7  -3  -3    6.67    0.90
   7  -3  -3    5.65    1.16
   7  -3  -3    8.43    1.00
  -7  -3   3    6.34    0.83
  -7  -3   3    6.89    1.00
   7  -3  -2   10.60    1.17
   7  -3  -2    9.61    1.00
   7  -3  -2   12.05    0.99
  -7  -3   2   13.00    0.92
  -7  -3   2   13.09    1.09
  -7  -3   1  263.23    6.46
   7  -3  -1  257.15    6.44
   7  -3  -1  258.31    6.44
   7  -3  -1  253.59    6.40
  -7  -3   1  248.28    6.36
   7  -3   0    8.08    1.04
  -7  -3   0    7.55    1.02
   7  -3   0    6.79    0.92
   7  -3   0    8.55    0.93
  -7  -3   0    7.10    0.93
   7  -3   1   11.22    1.07
   7  -3   1    9.87    0.90
   7  -3   1    9.95    0.93
  -7  -3  -1    9.75    1.07
   7  -3   1    9.66    0.94
  -7  -3  -1    9.98    1.00
   7  -3   2   12.42    1.04
   7  -3   2   12.40    1.03
   7  -3   2   11.35    1.02
  -7  -3  -2   11.51    1.07
   7  -3   2   12.84    1.06
  -7  -3  -2   14.20    1.14
  -7  -3  -3  112.97    3.22
   7  -3   3  118.24    3.27
   7  -3   3  118.04    3.24
  -7  -3  -3  123.40    3.32
  -7  -3  -4   26.50    1.38
   7  -3   4   29.85    1.32
  -7  -3  -4   30.27    1.38
   7  -3   4   28.05    1.38
  -7  -3  -5   49.47    1.79
  -7  -3  -5   44.72    1.74
   7  -3   5   46.67    1.74
   7  -3   5   47.69    1.66
   7  -3   6   47.62    1.68
  -7  -3  -6   41.91    1.74
   7  -3   6   48.98    1.73
  -7  -3  -6   48.03    1.82
  -7  -3  -7    8.78    1.09
   7  -3   7    8.76    1.01
   7  -3   7    9.89    1.12
  -7  -3  -7    9.41    1.02
   7  -3   8    2.72    0.98
  -7  -3  -8    2.75    1.05
  -7  -3  -8    3.07    0.95
   7  -3   8    1.56    0.88
  -7  -3  -8    2.15    0.96
  -7  -3  -9   -1.30    2.37
  -7  -3  -9   -0.04    0.98
   7  -3   9   -0.08    0.85
  -7  -3  -9    0.52    0.94
   7  -3   9   -0.41    1.05
   7  -3   9    3.05    0.99
   7  -3  10    3.50    0.99
  -7  -3 -10    2.34    0.99
   7  -3  10    1.65    0.84
   7  -3  10    3.16    1.10
  -7  -3 -11  141.32    3.99
   7  -3  11  147.08    3.99
  -7  -3 -12   37.58    1.58
   7  -3  12   36.19    1.59
  -7  -3 -13   54.21    1.92
   7  -3  13   53.98    1.92
   7   3  14    0.12    0.74
   7  -3  14    0.44    0.94
  -7  -3 -15   68.40    2.10
   7   3  15   62.36    1.95
   7  -3  15   67.21    2.10
   7   3  16    2.12    0.73
   7   3  17    2.03    0.69
   7  -3  17    3.54    0.98
   7  -3  18    7.73    0.98
   7   3  18    7.12    0.71
   7   3  19   88.60    2.45
   7  -3  19  101.89    2.65
   7  -3  20   47.72    1.54
   7  -3  21    0.97    0.57
   7  -5 -16    4.43    0.67
   7  -5 -15    2.12    0.77
   7  -5 -14    3.26    0.89
   7  -5 -14    2.10    0.56
   7  -5 -13    7.44    1.03
   7  -5 -13    8.35    0.72
   7  -5 -12   32.52    1.17
   7  -5 -12   30.45    1.42
   7  -5 -11   11.13    0.85
   7  -5 -11   13.08    1.17
   7  -5 -10   31.06    1.24
   7  -5 -10   34.13    1.50
   7  -5  -9    4.43    1.16
   7  -5  -9    2.98    0.78
   7  -5  -8   15.35    0.98
   7  -5  -8   13.94    1.29
   7  -5  -7  554.58   13.49
   7  -5  -7  564.57   13.55
   7  -5  -6   63.08    1.95
   7  -5  -6   66.64    2.15
   7  -5  -5   90.64    2.63
   7  -5  -5   85.06    2.49
   7  -5  -4   21.37    1.14
   7  -5  -4   21.89    1.37
   7  -5  -3   -0.36    0.84
   7  -5  -2   66.45    2.08
   7  -5  -1  157.79    4.15
  -7  -5   0   13.49    1.05
   7  -5   0   14.18    1.06
  -7  -5  -1   64.16    2.09
   7  -5   1   66.10    2.06
  -7  -5  -2   14.12    1.09
   7  -5   2   13.43    1.07
  -7  -5  -3   22.36    1.27
   7  -5   3   25.10    1.19
  -7  -5  -4   23.10    1.25
   7  -5   4   23.21    1.17
  -7  -5  -5   16.81    1.15
   7  -5   5   16.49    1.03
  -7  -5  -6   43.95    1.63
  -7  -5  -7   68.50    2.13
  -7  -5  -8   10.41    0.96
  -7  -5  -9    3.37    0.81
  -7  -5 -10    2.43    0.71
  -7  -5 -11    4.32    0.66
  -7  -5 -12   24.74    0.90
  -8   0  29    0.54    0.48
  -8   0  28   69.77    1.98
   8   0 -27    0.07    0.66
   8   0 -26    7.70    0.85
  -8   0  26    8.46    0.94
   8   0 -25   -0.21    0.83
  -8   0  25    0.98    0.96
  -8   0  24  125.43    3.61
  -8   0  24  131.13    3.55
  -8   0  23    0.46    1.04
  -8   0  23    0.12    1.06
  -8   0  22  262.49    6.60
  -8   0  22  263.41    6.53
  -8   0  21    0.21    1.08
   8   0 -21    1.03    1.51
  -8   0  20   46.91    1.77
   8   0 -20   42.48    2.50
  -8   0  20   45.22    1.76
  -8   0  19    1.41    0.99
  -8   0  19    0.94    0.96
   8   0 -19    1.49    1.48
  -8   0  18   21.79    1.24
   8   0 -18   20.14    1.91
  -8   0  18   21.49    1.20
  -8   0  17   -0.50    0.83
  -8   0  17   -0.58    0.89
   8   0 -17    0.37    1.31
  -8   0  16   54.53    1.80
   8   0 -16   49.55    2.40
  -8   0  16   52.78    1.71
  -8   0  15   -0.23    0.82
   8   0 -15    0.24    1.27
   8   0 -14  132.36    4.16
  -8   0  14  139.16    3.60
  -8   0  13    0.58    0.75
  -8   0  12  115.88    3.06
  -8   0  11    1.23    0.73
   8   0 -11    0.40    1.06
   8   0 -10  144.78    4.32
  -8   0  10  153.82    3.83
   8   0  -9   -0.94    1.07
   8   0  -8  615.56   15.09
  -8   0   7    1.46    1.32
   8   0  -7   -0.34    1.05
  -8   0   6  166.98    4.74
  -8   0   5    1.27    1.41
  -8   0   4  762.05   18.68
   8   0  -3   -0.92    1.03
   8   0  -2  881.78   21.20
   8   0  -1    0.15    1.04
  -8   0   0  425.49   10.66
  -8   0  -1    0.31    1.34
  -8   0  -2  934.84   22.74
  -8   0  -3    0.66    1.31
  -8   0  -4   17.88    1.65
   8   0   5    0.07    0.59
  -8   0  -5    0.42    1.38
   8   0   6  432.22   10.31
  -8   0  -6  414.12   11.05
   8   0   7   -0.32    0.65
   8   0   8  449.48   10.79
  -8   0  -8  442.70   11.68
  -8   0  -9   -0.68    1.49
   8   0   9    0.26    0.67
   8   0  10 1902.68   45.20
  -8   0 -10 1920.94   46.25
   8   0  11    0.98    0.61
   8   0  11    0.63    0.74
  -8   0 -11    0.61    1.66
   8   0  12  323.27    7.69
  -8   0 -12  337.23    9.01
   8   0  13    0.09    0.82
  -8   0 -13    2.01    1.85
  -8   0 -14  116.19    4.30
   8   0  14  105.00    2.97
  -8   0 -14  113.09    4.35
   8   0  14  111.75    3.10
   8   0  15    0.27    1.00
  -8   0 -15    2.39    1.71
  -8   0 -15    0.80    1.67
   8   0  15   -0.49    0.84
   8   0  16    9.58    1.12
  -8   0 -16   10.74    1.97
  -8   0 -16    8.03    1.86
  -8   0 -17    2.41    1.79
   8   0  17    0.23    0.87
  -8   0 -17    1.11    1.78
   8   0  17   -0.03    1.06
   8   0  18  305.11    7.65
   8   0  18  311.35    7.75
   8   0  19    0.53    1.00
   8   0  19    0.99    0.84
   8   0  20   50.36    1.68
   8   0  20   50.09    1.79
   8   0  21   -0.20    0.86
   8   0  21   -0.39    0.75
   8   0  22   91.19    2.52
   8   0  22   89.15    2.45
   8   0  23    0.02    0.69
   8   0  23    0.69    0.57
   8   0  24    5.52    0.61
   8   0  25    0.27    0.39
   8  -2 -28    5.53    0.56
   8  -2 -27    0.22    0.74
   8  -2 -27    2.12    0.76
   8  -2 -26   16.73    0.84
  -8  -2  26   14.74    0.85
   8  -2 -26   16.84    1.11
   8  -2 -26   13.58    1.08
  -8  -2  26   16.60    0.87
   8  -2 -25   17.47    0.94
  -8  -2  25   15.68    0.98
  -8  -2  25   15.85    1.03
  -8  -2  24   12.40    0.89
   8  -2 -24   11.55    0.94
  -8   2  24   11.65    0.91
  -8  -2  24   13.73    1.08
  -8   2  23   22.93    1.15
  -8  -2  23   23.70    1.35
   8  -2 -23   21.77    1.20
  -8   2  22   22.76    1.19
  -8  -2  22   26.72    1.25
   8  -2 -22   27.14    1.29
  -8  -2  21  134.39    3.64
  -8   2  21  132.02    3.59
   8  -2 -21  132.92    3.62
   8  -2 -20  173.39    4.58
  -8  -2  20  173.36    4.61
  -8   2  20  176.89    4.57
   8   2 -19   37.55    2.67
  -8  -2  19   33.42    1.47
  -8   2  19   32.26    1.37
  -8  -2  18    5.69    1.01
  -8   2  18    6.10    0.92
  -8  -2  18    4.56    1.01
   8   2 -18    7.07    2.09
  -8  -2  17   30.19    1.39
  -8  -2  17   29.46    1.40
   8   2 -17   33.66    2.59
   8  -2 -17   29.71    1.32
  -8   2  17   30.54    1.28
  -8  -2  16   19.30    1.14
   8   2 -16   20.92    2.23
  -8  -2  16   20.02    1.18
   8  -2 -16   20.44    1.12
  -8   2  16   20.57    1.06
   8   2 -15   64.36    3.12
   8  -2 -15   62.08    1.92
  -8  -2  15   65.96    2.01
  -8  -2  15   59.86    1.95
  -8  -2  15   62.96    1.90
  -8   2  15   58.39    1.86
  -8   2  14   11.84    0.78
  -8  -2  14   10.30    0.90
   8  -2 -14   12.18    0.93
  -8  -2  14   10.11    0.88
  -8  -2  14   11.11    0.95
  -8   2  13    6.92    0.69
  -8  -2  13    5.62    0.78
   8  -2 -13    7.54    0.83
  -8  -2  13    7.14    0.87
  -8  -2  12   62.70    1.90
   8  -2 -12   68.02    1.98
  -8   2  12   64.84    1.86
   8  -2 -12   64.01    1.89
  -8  -2  11  102.24    2.80
   8  -2 -11  107.43    3.70
   8  -2 -11  111.41    2.90
   8  -2 -11  103.76    2.79
  -8   2  11  106.56    2.78
  -8  -2  10  602.07   14.92
   8  -2 -10  637.96   14.91
   8  -2 -10  625.79   15.77
  -8   2  10  626.49   14.93
  -8   2   9  339.24    8.35
  -8  -2   9  339.78    8.35
   8  -2  -9  352.65    8.33
   8  -2  -9  338.38    9.11
  -8   2   8   55.18    1.60
  -8  -2   8   55.30    2.37
   8  -2  -8   55.42    1.58
  -8  -2   8   56.98    1.67
   8  -2  -8   56.66    2.33
  -8   2   7  854.58   20.32
  -8  -2   7  848.13   20.30
  -8  -2   7  853.33   20.30
  -8  -2   6  308.03    7.34
  -8   2   6  296.32    7.35
  -8  -2   6  302.82    7.34
  -8  -2   5   48.62    1.44
   8  -2  -5   47.26    2.05
  -8  -2   5   52.53    2.10
  -8  -2   5   48.14    1.44
   8  -2  -5   46.16    1.43
   8  -2  -4  703.98   17.29
  -8  -2   4  696.06   16.77
  -8  -2   4  696.75   16.77
  -8  -2   4  709.02   17.23
   8  -2  -4  738.10   17.75
   8  -2  -4  711.90   16.77
   8  -2  -3   95.29    2.47
  -8  -2   3   93.31    2.46
   8  -2  -3   99.90    3.78
   8  -2  -3   99.50    2.98
   8  -2  -2  162.29    4.63
  -8  -2   2  164.77    4.93
   8  -2  -2  171.27    4.17
  -8  -2   1   11.73    1.33
   8  -2  -1   10.94    1.10
   8  -2  -1   11.39    0.71
  -8  -2   0  137.45    4.24
   8  -2   0  137.19    3.90
   8  -2   0  140.62    3.49
  -8   2  -1    0.18    0.89
  -8  -2  -1   -0.21    1.13
  -8  -2  -1    0.18    0.80
   8  -2   1    0.85    0.81
   8  -2   1    0.65    0.53
  -8  -2  -2  561.68   14.81
  -8  -2  -2  586.41   14.57
   8  -2   2  582.45   14.07
  -8   2  -2  603.32   14.61
   8  -2   2  595.65   14.05
   8  -2   3  130.22    4.07
  -8  -2  -3  133.43    4.21
  -8  -2  -3  135.88    4.03
  -8   2  -3  141.18    4.07
   8  -2   3  135.92    3.44
   8  -2   3  137.19    3.41
   8  -2   4  755.97   19.33
   8  -2   4  773.61   18.70
   8  -2   4  799.99   18.67
  -8  -2  -4  740.47   19.49
   8  -2   4  789.14   18.67
   8  -2   5  889.88   21.69
   8  -2   5  870.39   21.06
   8  -2   5  870.36   21.07
  -8   2  -5  900.75   21.74
   8  -2   5  883.28   20.99
   8  -2   5  889.81   20.95
  -8  -2  -5  873.78   21.75
   8  -2   5  877.19   20.95
   8  -2   6 4698.53  111.72
   8  -2   6 4715.63  111.06
  -8  -2  -6 4532.42  111.80
  -8   2  -6 4742.72  111.78
   8  -2   6 4753.55  110.99
   8  -2   6 4654.66  110.94
   8  -2   7   17.93    1.68
   8  -2   7   14.20    0.92
  -8  -2  -7   14.91    1.63
   8  -2   7   15.37    0.85
   8  -2   7   15.45    0.85
  -8   2  -7   15.58    1.55
   8  -2   7   14.39    0.68
  -8  -2  -8    4.16    1.43
   8  -2   8    3.60    0.67
   8  -2   8    3.87    0.86
   8  -2   8    3.45    0.70
  -8   2  -8    5.60    1.35
   8  -2   8    3.25    1.41
   8  -2   9   16.30    1.07
  -8  -2  -9   17.12    1.75
   8  -2   9   17.98    0.94
   8  -2   9   16.79    0.98
  -8   2  -9   17.07    1.77
   8  -2   9   15.39    1.73
   8  -2  10   10.98    0.89
  -8  -2 -10    9.69    1.76
   8  -2  10   11.57    0.89
   8  -2  10   10.14    1.02
  -8   2 -10   12.40    1.65
   8  -2  11   22.51    1.26
  -8  -2 -11   20.64    2.08
   8  -2  11   22.28    1.05
  -8   2 -11   21.70    1.99
   8   2  11   19.10    1.12
  -8  -2 -12   30.65    2.43
  -8   2 -12   33.21    2.47
   8  -2  12   34.32    1.30
   8   2  12   32.71    1.42
  -8  -2 -13    2.16    1.71
   8   2  13   -0.73    0.83
   8  -2  13    0.78    0.78
  -8   2 -13   -0.51    1.71
   8  -2  13    1.02    0.87
   8   2  13   -0.11    0.96
  -8  -2 -14   25.13    2.36
  -8  -2 -14   27.50    1.29
  -8   2 -14   29.77    2.36
   8  -2  14   25.20    1.24
   8   2  14   27.46    1.33
   8  -2  15   21.63    2.11
   8   2  15   21.73    1.30
   8   2  15   22.29    1.14
   8  -2  15   23.10    1.10
  -8   2 -15   22.93    2.22
   8   2  16    7.13    1.03
   8   2  16    5.21    0.89
   8  -2  16    5.94    0.82
   8   2  17    0.46    0.81
   8  -2  17    1.03    0.74
   8   2  17    1.73    0.92
   8   2  18    2.36    0.80
   8  -2  18    2.78    0.72
   8   2  19   -0.90    0.79
   8   2  19    1.02    0.74
   8   2  20    1.17    0.74
   8   2  20    1.23    0.66
   8   2  21   12.65    0.74
   8   2  21   12.34    0.81
   8   2  22    5.67    0.63
   8  -2  22    7.87    0.65
   8   2  23    0.44    0.39
   8  -2  23    0.18    0.40
   8  -4 -22    0.42    0.44
   8  -4 -22    0.42    0.62
   8  -4 -21   21.82    0.90
   8  -4 -21   22.93    1.07
   8  -4 -20   11.87    0.81
   8  -4 -20   10.45    1.07
   8  -4 -19   10.67    0.90
   8  -4 -19    9.56    1.03
   8  -4 -18   27.01    1.39
   8  -4 -18   26.17    1.22
   8  -4 -18   27.86    1.36
   8  -4 -17   42.43    1.72
   8  -4 -17   41.39    1.59
   8  -4 -17   45.96    1.71
   8  -4 -16   82.44    2.54
   8  -4 -15    2.51    1.20
   8  -4 -14    5.91    1.32
   8  -4 -14    7.58    1.25
   8  -4 -14    7.35    1.09
  -8  -4  14    5.87    0.99
   8  -4 -13   35.89    1.62
   8  -4 -13   34.79    1.75
  -8  -4  13   32.49    1.54
   8  -4 -12  310.55    7.85
  -8  -4  12  307.38    7.80
   8  -4 -11   91.31    2.82
   8  -4 -11   91.02    2.93
  -8  -4  11   89.58    2.75
   8  -4 -11   87.21    2.59
   8  -4 -10   50.43    2.17
   8  -4 -10   51.17    1.77
   8  -4 -10   51.20    1.96
   8  -4  -9   -0.34    1.12
   8  -4  -9    0.27    0.94
   8  -4  -9    1.28    1.51
   8  -4  -9    0.94    0.94
   8  -4  -8  303.72    7.71
   8  -4  -8  300.67    7.66
   8  -4  -8  307.25    7.65
   8  -4  -8  300.36    7.71
   8  -4  -7    3.60    1.12
   8  -4  -7    4.59    0.98
   8  -4  -7    4.98    0.98
   8  -4  -7    5.35    1.46
   8  -4  -6   19.59    1.59
   8  -4  -6   20.38    1.17
   8  -4  -6   21.29    1.31
   8  -4  -6   23.38    1.28
   8  -4  -6   22.77    1.41
   8  -4  -5  164.30    4.44
   8  -4  -5  169.72    4.52
   8  -4  -5  168.74    4.51
   8  -4  -5  171.67    4.57
   8  -4  -5  165.93    4.55
   8  -4  -4   64.40    2.10
   8  -4  -4   67.45    2.26
   8  -4  -4   64.24    2.16
   8  -4  -4   65.31    2.22
   8  -4  -4   64.85    2.31
   8  -4  -3  652.77   15.70
   8  -4  -3  652.23   15.72
  -8  -4   3  619.25   15.69
   8  -4  -3  646.21   15.67
   8  -4  -3  659.09   15.72
   8  -4  -3  641.98   15.64
   8  -4  -2    9.74    1.10
   8  -4  -2    8.00    1.29
   8  -4  -2    8.12    1.11
   8  -4  -2    8.78    1.09
  -8  -4   2    7.42    1.04
   8  -4  -1  492.87   12.13
  -8  -4   1  504.09   12.20
   8  -4  -1  493.44   12.15
   8  -4  -1  486.47   12.04
   8  -4  -1  493.71   12.06
   8  -4   0  115.24    3.32
  -8  -4   0  120.94    3.42
   8  -4   0  111.59    3.24
   8  -4   0  116.50    3.33
  -8  -4   0  117.55    3.25
   8  -4   0  118.02    3.30
   8  -4   1    0.72    1.07
  -8  -4  -1    0.51    1.13
   8  -4   1    1.31    1.01
  -8  -4  -1    1.41    1.07
   8  -4   1   -1.51    1.18
   8  -4   1    0.16    0.93
   8  -4   2  172.20    4.60
   8  -4   2  167.69    4.54
  -8  -4  -2  177.52    4.69
   8  -4   2  170.31    4.60
  -8  -4  -2  168.92    4.49
  -8  -4  -3    1.47    1.03
  -8  -4  -3    0.75    1.06
   8  -4   3    1.51    1.08
   8  -4   3    0.43    0.98
   8  -4   3    2.01    1.11
   8  -4   4    6.05    1.13
  -8  -4  -4    5.43    1.22
   8  -4   4    3.86    1.08
  -8  -4  -4    7.30    1.12
   8  -4   4    5.17    1.11
   8  -4   4    6.37    0.91
   8  -4   5  116.80    3.29
   8  -4   5  110.75    3.30
  -8  -4  -5  116.14    3.41
   8  -4   5  119.65    3.25
   8  -4   5  108.72    3.19
  -8  -4  -5  115.90    3.19
   8  -4   6    1.92    1.04
  -8  -4  -6    0.33    1.11
   8  -4   6    1.23    0.99
   8  -4   6    1.11    1.08
   8  -4   6    0.80    0.88
   8  -4   7  192.34    5.02
  -8  -4  -7  182.67    5.07
   8  -4   7  186.23    4.90
   8  -4   7  193.60    5.02
   8  -4   7  188.95    4.95
   8  -4   8    6.21    0.99
   8  -4   8    7.10    1.11
   8  -4   9   17.49    1.13
  -8  -4  -9   15.10    1.23
   8  -4   9   19.19    1.06
   8  -4   9   16.50    1.27
   8  -4  10    4.66    0.94
  -8  -4 -10    6.11    1.08
   8  -4  10    4.74    0.98
  -8  -4 -11   12.11    1.13
   8  -4  12   86.46    2.52
  -8  -4 -12   82.20    2.55
   8  -4  12   87.68    2.55
  -8  -4 -13   28.02    1.30
   8  -4  13   29.53    1.28
   8  -4  13   31.53    1.33
  -8  -4 -14   -0.29    0.73
   8  -4  14    1.51    0.82
  -8  -4 -15   10.38    0.75
   8  -4  15   12.35    0.91
  -8  -4 -16    8.34    0.58
   8  -4  16    9.25    0.79
   8  -4  17   13.77    0.73
   8  -4  18   10.26    0.55
  -9   1  29   31.05    0.99
  -9  -1  28    3.88    0.59
   9  -1 -27   80.11    2.22
  -9  -1  27   80.73    2.24
   9  -1 -26    0.54    0.76
  -9  -1  26    2.24    0.78
  -9   1  26    1.11    0.82
  -9   1  25   20.43    1.15
  -9  -1  25   24.66    1.19
  -9   1  25   22.17    1.19
   9  -1 -25   23.69    1.17
  -9   1  24   10.60    1.01
  -9  -1  24   11.28    1.19
   9  -1 -24   11.59    1.04
  -9  -1  24   11.59    1.06
  -9   1  24   11.02    1.07
   9  -1 -23    1.04    0.98
  -9  -1  23    2.88    0.99
  -9   1  23   -0.06    0.89
  -9  -1  23    1.00    1.09
  -9  -1  23    1.94    0.92
  -9   1  23    1.20    1.00
  -9   1  22   44.86    1.71
   9  -1 -22   46.30    1.71
  -9  -1  22   40.61    1.81
  -9  -1  22   45.37    1.69
  -9   1  22   43.32    1.71
  -9   1  21    0.63    1.03
  -9   1  21    0.99    0.95
  -9  -1  21    0.88    1.09
   9   1 -21    0.40    1.67
  -9  -1  21    0.94    0.96
  -9   1  20    0.23    1.02
   9   1 -20    1.17    1.77
  -9  -1  20    0.87    0.97
  -9   1  19    2.48    1.01
  -9  -1  19    0.96    0.99
  -9   1  19    1.30    0.92
  -9  -1  19    0.93    0.95
  -9  -1  18   87.84    2.65
  -9   1  18   89.45    2.58
   9   1 -18   91.84    3.79
  -9  -1  18   84.74    2.53
  -9   1  18   85.83    2.54
  -9   1  17  137.00    3.68
  -9  -1  17  134.18    3.72
   9   1 -17  143.41    4.84
  -9  -1  17  139.39    3.65
  -9   1  17  133.59    3.64
  -9   1  16   33.36    1.31
  -9  -1  16   31.07    1.39
  -9   1  16   31.32    1.27
  -9  -1  16   30.59    1.26
  -9   1  15   81.42    2.35
  -9  -1  15   81.34    2.39
  -9   1  14   38.43    1.37
  -9  -1  14   39.01    1.42
   9  -1 -14   40.49    2.28
  -9   1  13   70.21    1.98
  -9  -1  13   67.91    2.01
   9  -1 -13   62.96    2.79
   9  -1 -12  112.32    3.88
  -9   1  12  118.61    3.16
  -9  -1  12  123.79    3.16
  -9  -1  11  339.66    8.29
  -9   1  11  342.33    8.31
   9  -1 -11  332.52    8.94
   9   1 -11  343.76    8.66
  -9  -1  10  303.76    7.28
  -9   1  10  295.06    7.30
   9   1 -10  294.61    7.62
  -9   1   9  439.74   10.62
  -9  -1   9  440.94   10.60
   9   1  -9  439.95   10.94
   9   1  -8  187.31    5.10
   9  -1  -8  187.24    5.35
  -9   1   8  197.37    4.81
  -9   1   7  301.22    7.47
   9  -1  -7  290.28    7.57
  -9   1   7  284.51    7.04
  -9   1   6    9.64    1.12
  -9  -1   6    9.44    1.67
   9  -1  -6   10.62    1.40
  -9   1   5    2.58    1.04
  -9  -1   5    2.62    1.56
  -9  -1   4   37.62    2.05
  -9  -1   4   31.94    1.38
   9  -1  -3  991.02   23.44
  -9  -1   3  980.89   23.78
  -9  -1   3  955.74   23.11
   9  -1  -3  963.71   23.34
   9  -1  -2  579.99   14.33
   9  -1  -2  587.04   14.19
   9   1  -2  576.30   14.01
  -9  -1   2  588.56   14.66
   9   1  -1    3.18    0.83
   9  -1  -1    3.17    1.33
  -9   1   1    3.81    1.17
   9  -1   0   41.56    1.96
  -9   1   0   34.71    1.77
   9  -1   1   95.30    3.05
  -9   1  -1   94.83    3.01
   9  -1   1   87.60    2.30
  -9   1  -2  321.34    8.22
   9  -1   2  314.80    7.58
   9  -1   2  306.72    8.19
  -9   1  -3  244.78    6.41
   9  -1   3  234.58    5.70
  -9  -1  -3  228.34    6.01
  -9   1  -4  348.83    9.15
   9  -1   4  350.25    8.42
  -9  -1  -4  342.86    9.17
   9   1   5  131.97    3.31
   9  -1   5  130.93    3.33
   9   1   6   10.18    0.70
   9  -1   6   10.84    0.74
  -9   1  -6   12.00    1.53
   9   1   7   75.58    2.07
  -9   1  -7   78.20    3.04
   9  -1   7   75.71    2.10
  -9  -1  -7   80.56    3.00
   9  -1   8   54.09    1.68
   9   1   8   54.71    1.62
  -9   1  -8   58.73    2.67
   9  -1   8   53.87    1.65
  -9  -1  -8   55.28    2.62
   9  -1   9    4.32    0.76
   9   1   9    3.55    0.67
   9  -1   9    2.70    0.74
  -9   1  -9    2.89    1.54
   9   1  10   27.46    1.15
  -9   1 -10   33.86    2.33
   9  -1  10   30.75    1.18
  -9  -1 -10   30.11    2.02
   9  -1  10   29.96    1.22
   9  -1  11  183.93    4.86
   9   1  11  188.55    4.81
  -9   1 -11  198.71    6.06
   9  -1  11  194.65    4.83
  -9  -1 -11  197.74    5.94
   9  -1  12    1.71    0.79
   9  -1  12    2.48    0.84
  -9  -1 -12    4.01    1.78
   9   1  12    2.15    0.82
   9  -1  12    2.52    0.81
  -9   1 -12    2.44    1.88
  -9  -1 -12    1.69    1.59
   9  -1  13    2.49    0.84
  -9  -1 -13    4.06    1.74
   9   1  13    3.60    0.88
   9  -1  13    2.94    0.82
  -9   1 -13    4.95    1.98
  -9  -1 -13    3.33    1.65
   9  -1  13    3.40    0.91
  -9  -1 -14   26.27    2.38
   9   1  14   21.83    1.12
   9  -1  14   22.97    1.12
  -9   1 -14   15.60    2.27
  -9  -1 -14   18.46    2.00
   9   1  14   21.99    1.34
   9  -1  14   21.08    1.17
   9  -1  14   21.03    1.16
  -9   1 -15  102.41    4.07
  -9  -1 -15  103.05    4.29
  -9   1 -15  110.58    4.40
  -9  -1 -15   99.76    4.08
   9  -1  15  102.33    2.92
   9   1  15  101.45    3.02
  -9  -1 -16   22.26    2.15
  -9  -1 -16   25.71    2.40
  -9   1 -16   19.73    1.99
   9  -1  16   21.87    1.15
  -9   1 -16   19.89    2.38
   9   1  16   22.18    1.43
   9  -1  16   21.89    1.21
   9   1  16   21.80    1.18
   9   1  17   19.44    1.11
   9  -1  17   20.36    1.12
   9  -1  17   17.39    1.13
   9   1  17   20.64    1.38
   9  -1  18   17.45    1.06
   9   1  18   16.33    1.07
   9  -1  18   15.64    1.03
   9   1  18   17.24    1.22
   9   1  19   40.54    1.52
   9  -1  19   45.66    1.52
   9   1  19   43.93    1.67
   9   1  20   57.11    1.75
   9  -1  20   56.64    1.73
   9   1  20   54.36    1.86
   9   1  21    4.21    0.87
   9   1  21    3.64    0.70
   9  -1  21    4.89    0.67
   9   1  22  107.47    2.78
   9  -1  22  105.76    2.75
   9   1  22  106.56    2.85
   9   1  23   36.41    1.22
   9   1  24  105.16    2.65
   9  -3 -26   11.00    0.55
   9  -3 -26   15.27    0.63
   9  -3 -25  119.46    3.19
   9  -3 -25  125.67    3.20
   9  -3 -25  129.60    3.17
   9  -3 -24  253.12    6.22
   9  -3 -24  250.37    6.19
   9  -3 -23    8.38    1.04
   9  -3 -23    9.84    1.06
  -9  -3  23   10.86    0.82
  -9  -3  23    9.79    0.83
   9  -3 -22    6.43    1.10
  -9  -3  22    7.93    0.92
  -9  -3  22    8.01    0.89
   9  -3 -22    7.50    1.15
  -9  -3  21    1.85    0.93
   9  -3 -21    4.08    1.11
   9  -3 -21    2.71    0.82
  -9  -3  21    3.35    0.91
   9  -3 -21    3.59    1.18
   9  -3 -20  517.39   12.01
  -9  -3  20  492.29   12.03
  -9  -3  20  487.32   12.03
   9  -3 -20  474.86   12.07
  -9  -3  19  119.23    3.32
   9  -3 -19  116.42    3.42
  -9  -3  19  123.26    3.32
   9  -3 -19  116.15    3.42
  -9  -3  19  118.05    3.27
   9  -3 -19  121.17    3.24
  -9  -3  18   25.54    1.40
   9  -3 -18   24.50    1.61
  -9  -3  18   26.53    1.37
  -9  -3  18   25.76    1.26
  -9  -3  18   24.27    1.20
   9  -3 -18   28.63    1.25
  -9  -3  17  114.28    3.20
   9  -3 -17  110.54    3.09
   9  -3 -17  114.43    3.38
  -9  -3  17  112.46    3.18
   9  -3 -17  113.63    3.33
  -9  -3  17  109.48    3.15
  -9  -3  17  114.92    3.18
   9  -3 -16   96.44    5.15
  -9  -3  16   96.15    2.78
   9  -3 -16   85.80    2.68
   9  -3 -16   93.83    2.68
   9  -3 -16   95.63    2.98
  -9  -3  16   94.82    2.77
   9   3 -16   93.34    3.92
   9  -3 -16   98.28    2.97
  -9  -3  16   98.99    2.77
  -9  -3  16   97.04    2.78
  -9  -3  16   96.15    3.83
   9  -3 -15    2.02    1.35
   9  -3 -15    5.65    3.34
  -9  -3  15    4.39    1.96
   9   3 -15    7.00    1.84
  -9  -3  15    4.30    0.99
   9  -3 -15    4.45    1.40
  -9  -3  15    3.07    0.92
   9  -3 -14    2.60    0.81
   9  -3 -14    4.32    1.36
   9  -3 -14    6.06    3.48
   9   3 -14    1.71    1.70
  -9  -3  14    3.34    1.95
  -9  -3  14    2.00    0.96
  -9  -3  14    2.77    0.97
   9  -3 -14    3.40    1.44
  -9  -3  13  253.57    6.35
  -9  -3  13  250.41    7.38
  -9  -3  13  248.36    6.39
   9  -3 -13  250.34    6.49
   9   3 -13  258.56    7.50
  -9  -3  13  245.90    6.34
   9  -3 -13  253.39    6.47
  -9  -3  13  255.00    6.42
   9  -3 -13  255.12    8.53
  -9  -3  12  151.82    4.06
  -9  -3  12  158.31    5.13
   9  -3 -12  151.39    4.22
  -9  -3  12  154.67    4.06
   9  -3 -12  154.60    4.22
  -9  -3  12  152.24    4.09
  -9  -3  12  153.81    4.16
   9  -3 -12  163.10    6.34
  -9  -3  11  157.72    4.11
   9  -3 -11  156.74    4.26
  -9  -3  11  152.31    5.10
  -9  -3  11  153.46    4.09
   9  -3 -11  155.39    4.24
  -9  -3  11  155.36    4.20
   9  -3 -11  160.03    6.24
  -9  -3  11  160.81    4.18
  -9  -3  10   18.62    1.13
  -9  -3  10   16.12    1.11
   9  -3 -10   19.47    1.39
  -9  -3  10   20.43    2.05
   9  -3 -10   13.72    3.39
  -9  -3  10   17.46    1.08
   9  -3 -10   18.59    1.37
  -9  -3  10   19.10    1.16
  -9  -3   9   23.16    1.18
  -9  -3   9   22.02    1.16
   9  -3  -9   21.09    1.20
   9  -3  -9   19.05    3.32
   9  -3  -9   20.47    1.34
  -9  -3   9   20.31    1.08
   9  -3  -9   19.40    1.37
  -9  -3   9   16.41    2.00
  -9  -3   9   18.50    1.22
  -9  -3   8    3.18    1.73
   9  -3  -8    5.70    1.14
   9  -3  -8    8.05    3.04
   9  -3  -8    5.57    0.99
   9  -3  -8    4.62    1.11
  -9  -3   8    3.99    0.89
  -9  -3   8    3.60    0.90
  -9  -3   8    4.16    0.81
   9  -3  -8    3.94    1.01
  -9  -3   8    3.97    0.96
   9  -3  -7   91.66    2.69
   9  -3  -7   93.26    2.72
   9  -3  -7   91.73    2.69
   9  -3  -7   91.34    2.65
  -9  -3   7   89.54    2.53
   9  -3  -7   93.87    4.58
  -9  -3   7   91.16    2.64
   9  -3  -6   50.33    1.82
   9  -3  -6   53.96    1.84
   9  -3  -6   48.70    1.84
   9  -3  -6   52.43    1.80
   9  -3  -6   54.86    3.65
  -9  -3   6   51.80    1.76
   9  -3  -6   52.27    2.27
   9  -3  -5   45.19    1.74
   9  -3  -5   50.29    1.73
   9  -3  -5   47.21    1.81
   9  -3  -4   81.53    2.46
   9  -3  -4   81.27    2.49
   9  -3  -4   79.92    2.47
  -9  -3   4   84.80    2.38
   9  -3  -3  113.93    3.19
   9  -3  -3  118.35    3.22
   9  -3  -3  115.86    3.22
  -9  -3   3  114.55    3.17
   9  -3  -2   67.96    2.18
   9  -3  -2   69.20    2.17
   9  -3  -2   71.04    2.19
   9  -3  -2   70.75    2.22
  -9  -3   2   75.07    2.21
  -9  -3   2   71.40    2.12
   9  -3  -1  167.59    4.42
   9  -3  -1  168.21    4.42
   9  -3  -1  175.36    4.42
  -9  -3   1  160.83    4.28
   9  -3  -1  167.77    4.32
   9  -3   0   58.36    1.89
   9  -3   0   56.13    1.89
   9  -3   0   56.17    1.88
  -9  -3   0   54.52    1.79
   9  -3   0   57.20    1.83
   9  -3   1   14.70    1.03
   9  -3   1   13.25    0.79
   9  -3   1   13.45    1.07
   9  -3   1   14.63    1.10
   9  -3   1   13.40    1.04
   9  -3   1   13.59    0.77
  -9  -3  -1   14.56    1.02
   9  -3   2   91.23    2.51
   9  -3   2   89.51    2.69
   9  -3   2   92.02    2.65
   9  -3   2   90.86    2.43
   9  -3   3    4.95    0.76
   9  -3   3    3.93    0.62
   9  -3   3    6.27    0.98
   9  -3   3    4.37    1.03
   9  -3   4    7.95    1.12
   9  -3   4   10.63    1.05
   9  -3   4   11.33    0.68
   9  -3   5    1.33    1.05
   9  -3   5    1.26    0.53
   9  -3   5    2.34    1.22
   9  -3   5    1.18    0.95
   9  -3   6   44.22    1.72
   9  -3   6   42.92    1.64
   9  -3   7   13.12    1.13
  -9  -3  -7   12.51    1.17
   9  -3   7   12.30    1.02
  -9  -3  -8  267.08    6.83
   9  -3   8  260.19    6.64
   9  -3   8  268.43    6.75
   9  -3   9    7.81    1.14
  -9  -3  -9    9.83    1.20
   9  -3   9    8.74    0.88
   9  -3  10  329.51    8.30
  -9  -3 -10  337.64    8.37
   9  -3  10  325.92    8.18
   9  -3  10  335.79    8.36
  -9  -3 -11   10.77    1.08
   9  -3  11   10.01    1.21
  -9  -3 -12  168.84    4.55
   9  -3  12  168.81    4.53
   9  -3  13    0.35    0.95
  -9  -3 -14   10.39    0.98
   9   3  14    7.66    0.76
   9  -3  14    8.02    0.98
  -9  -3 -15   84.55    2.45
   9   3  15   81.71    2.28
  -9  -3 -16    1.18    0.71
   9   3  16    0.51    0.62
   9  -3  16    0.87    0.72
   9   3  17    2.06    0.58
   9  -3  17    2.61    0.92
   9  -3  18   53.12    1.74
   9  -3  19    0.50    0.70
   9  -3  20  192.61    4.77
   9  -3  21   27.07    0.84
   9  -5 -16  125.23    3.12
   9  -5 -15   14.38    0.72
   9  -5 -15   17.02    0.85
   9  -5 -14    5.55    0.80
   9  -5 -14    5.26    0.64
   9  -5 -13    5.10    0.67
   9  -5 -13    5.78    0.88
   9  -5 -12    1.12    0.68
   9  -5 -12    2.26    0.91
   9  -5 -11    0.81    0.72
   9  -5 -11    1.94    0.94
   9  -5 -10   32.36    1.24
   9  -5 -10   30.84    1.37
   9  -5  -9   31.43    1.25
   9  -5  -9   29.62    1.36
   9  -5  -8   71.86    2.08
   9  -5  -8   71.63    2.18
   9  -5  -7  379.52    9.32
   9  -5  -7  376.90    9.32
   9  -5  -7  388.81    9.33
   9  -5  -6  155.43    4.02
   9  -5  -6  153.69    4.03
   9  -5  -5   16.89    1.05
   9  -5  -4   21.41    1.14
   9  -5  -3    0.55    0.86
   9  -5  -2   29.05    1.31
   9  -5  -1    0.14    0.73
   9  -5  -1   -0.15    0.88
   9  -5   0   28.21    1.28
  -9  -5  -1   39.05    1.50
   9  -5   1   40.18    1.49
  -9  -5  -2   13.37    1.03
   9  -5   2   13.74    1.01
   9  -5   3  110.67    2.95
  -9  -5  -3  104.84    3.01
  -9  -5  -4   62.42    2.02
   9  -5   4   66.86    1.94
   9  -5   4   62.97    1.90
  -9  -5  -5   13.03    1.00
   9  -5   5   13.76    0.92
  -9  -5  -6   57.31    1.85
  -9  -5  -7   34.65    1.35
  -9  -5  -8    1.87    0.74
  -9  -5  -9    9.28    0.77
  -9  -5 -10   26.50    0.99
 -10   0  29    0.41    0.53
 -10   0  28   33.87    1.20
 -10   0  27    1.17    0.79
  10   0 -27    1.24    0.68
 -10   0  26  108.39    3.09
  10   0 -26  111.81    2.98
 -10   0  25    0.79    0.96
 -10   0  24  102.92    3.04
 -10   0  24  102.52    2.96
 -10   0  23    0.68    1.06
 -10   0  23    1.03    1.06
 -10   0  22   69.87    2.28
 -10   0  22   68.07    2.31
  10   0 -21   -0.45    1.37
 -10   0  21    0.80    1.06
 -10   0  20   14.13    1.23
  10   0 -20   13.18    1.78
 -10   0  20   12.64    1.22
 -10   0  19    1.05    1.00
  10   0 -19    2.16    1.46
 -10   0  19    0.20    0.96
 -10   0  18   58.51    1.95
  10   0 -18   58.67    2.78
 -10   0  18   54.86    1.91
 -10   0  17    0.23    0.85
 -10   0  17   -0.17    0.91
  10   0 -17    2.49    1.39
 -10   0  16    3.58    0.86
 -10   0  16    4.36    0.94
 -10   0  15    0.15    0.84
  10   0 -15   -0.16    1.21
 -10   0  14   13.77    0.97
  10   0 -14   14.00    1.44
 -10   0  13    0.33    0.78
  10   0 -13    1.06    1.17
 -10   0  12  637.85   15.32
 -10   0  11    0.14    0.70
 -10   0  10   58.43    1.78
  10   0 -10   60.75    2.28
 -10   0   9    0.78    0.74
  10   0  -9    0.67    1.19
 -10   0   8   96.38    2.54
 -10   0   8   98.22    3.31
  10   0  -8   96.08    3.06
 -10   0   7   -0.83    1.33
 -10   0   6  110.88    3.64
 -10   0   5    0.76    1.49
  10   0  -4 1910.33   45.92
 -10   0   4 1953.07   46.30
  10   0  -3    0.10    1.10
  10   0  -2  138.96    3.88
  10   0  -1   -0.72    1.17
  10   0   0  371.86    9.38
 -10   0  -1    0.41    1.53
 -10   0  -2    2.17    1.52
  10   0   3   -0.14    0.55
 -10   0  -3    0.79    1.44
  10   0   4    4.03    0.58
  10   0   5    0.51    0.61
  10   0   6  117.00    3.00
 -10   0  -6  119.82    4.00
  10   0   7    0.48    0.64
 -10   0  -7    1.56    1.44
  10   0   8 3143.69   74.64
 -10   0  -8 3213.00   75.71
  10   0   9    0.22    0.67
  10   0   9    0.44    0.71
 -10   0  -9    1.12    1.67
  10   0  10   63.26    1.78
 -10   0 -10   63.83    3.10
  10   0  11    0.17    0.65
  10   0  11    0.34    0.75
 -10   0 -11    0.24    1.65
  10   0  12  225.16    5.79
  10   0  12  236.75    5.82
  10   0  13   -0.05    0.80
 -10   0 -13    0.79    1.94
  10   0  14   61.33    1.94
  10   0  14   60.71    2.10
 -10   0 -15   -0.57    1.73
  10   0  15    0.66    1.08
 -10   0 -16   69.95    3.37
 -10   0 -16   71.45    3.43
  10   0  16   64.23    2.15
  10   0  17   -1.01    0.86
  10   0  17    0.09    1.07
  10   0  18  185.45    4.81
  10   0  18  189.68    4.89
  10   0  19    1.11    0.81
  10   0  20   33.89    1.39
  10   0  20   36.18    1.30
  10   0  21    0.17    0.78
  10   0  21    0.55    0.65
  10   0  22  168.06    4.21
  10   0  22  165.38    4.16
  10   0  23   -0.22    0.53
  10  -2 -28    1.13    0.52
  10  -2 -27   -0.29    0.73
  10  -2 -27   -0.71    0.74
 -10  -2  26   11.48    0.79
  10  -2 -26   10.92    0.99
  10  -2 -26   12.06    0.73
 -10  -2  26   11.35    0.76
  10  -2 -26   11.16    1.00
 -10  -2  25   22.17    1.01
 -10  -2  25   19.89    1.05
  10  -2 -25   21.18    0.99
 -10  -2  25   23.05    1.08
  10  -2 -24  105.14    2.84
 -10  -2  24  102.95    2.86
 -10  -2  24  104.51    2.89
 -10  -2  23   13.61    1.14
  10  -2 -23   12.52    0.99
  10  -2 -22    1.43    0.91
 -10  -2  22    0.15    0.89
 -10  -2  21  169.54    4.57
 -10  -2  21  172.76    4.62
 -10   2  21  179.43    4.53
  10  -2 -21  170.65    4.50
 -10  -2  20  207.84    5.56
 -10  -2  20  216.15    5.55
  10  -2 -20  219.26    5.47
 -10   2  20  211.68    5.46
 -10  -2  19  258.52    6.69
  10   2 -19  276.60    8.18
  10  -2 -19  259.01    6.60
 -10  -2  19  269.08    6.69
 -10   2  19  262.47    6.61
 -10   2  18   86.09    2.51
 -10  -2  18   87.04    2.62
  10   2 -18   91.04    3.92
 -10  -2  17   10.25    1.12
 -10  -2  17   10.06    0.99
  10  -2 -17   10.92    0.96
 -10   2  17   10.98    0.97
 -10   2  16   61.27    1.94
 -10  -2  16   63.36    2.04
  10   2 -16   70.53    3.40
  10  -2 -16   65.67    1.97
 -10  -2  16   62.49    2.08
 -10   2  16   62.90    1.95
 -10   2  15  214.14    5.36
 -10  -2  15  208.69    5.40
 -10  -2  15  217.33    5.45
 -10   2  15  211.90    5.34
  10  -2 -15  206.49    5.33
 -10  -2  14   94.13    2.67
 -10   2  14   93.62    2.62
  10  -2 -14   95.53    2.61
 -10  -2  14   96.09    2.73
 -10   2  13    6.91    0.76
 -10  -2  13    5.80    0.76
 -10  -2  13    5.94    0.87
  10  -2 -13    6.00    0.79
  10  -2 -13    6.51    1.68
 -10  -2  12   62.63    1.98
 -10   2  12   66.02    1.91
 -10  -2  12   65.41    1.91
  10  -2 -12   64.50    1.87
  10  -2 -12   62.66    2.95
 -10   2  11  101.26    2.67
 -10  -2  11   92.65    2.61
  10  -2 -11  100.51    2.61
  10  -2 -11   99.41    3.55
 -10   2  10    4.67    0.67
  10  -2 -10    5.37    0.63
 -10  -2  10    3.53    0.75
 -10   2   9  150.33    3.79
 -10  -2   9  146.62    3.76
 -10  -2   9  149.45    4.45
  10  -2  -9  142.77    4.56
 -10  -2   9  147.97    3.76
  10  -2  -8  523.50   13.36
 -10  -2   8  504.98   12.72
 -10  -2   8  503.77   12.14
 -10   2   8  506.81   12.19
 -10  -2   8  502.15   12.14
  10  -2  -8  508.87   12.93
 -10  -2   7  109.87    2.89
  10  -2  -7  115.67    4.26
 -10  -2   7  111.82    2.88
  10  -2  -7  118.34    3.66
  10  -2  -7  111.58    2.89
 -10   2   7  112.04    2.94
 -10  -2   6  948.87   22.77
  10  -2  -6  983.04   23.50
 -10  -2   6  946.35   22.77
  10  -2  -6  974.53   22.79
 -10  -2   5  280.25    6.88
 -10  -2   5  276.36    6.88
  10  -2  -5  295.43    7.57
  10  -2  -5  295.33    6.91
  10  -2  -4   15.35    2.10
 -10  -2   4   13.89    0.70
  10  -2  -4   14.40    0.79
  10  -2  -3  100.18    2.61
  10  -2  -2    2.74    0.61
  10  -2  -1    7.38    1.45
  10  -2  -1    7.91    0.67
  10  -2  -1    6.29    1.03
  10  -2   0   33.86    1.61
  10  -2   0   38.68    1.19
  10  -2   0   40.04    2.02
  10  -2   1  257.84    7.10
  10  -2   1  264.09    6.41
  10  -2   1  261.11    6.38
  10  -2   2   -0.33    1.31
  10  -2   2    1.01    0.74
  10  -2   2    1.65    0.66
  10  -2   2    1.61    0.54
 -10  -2  -3  884.14   22.87
  10  -2   3  898.82   21.90
  10  -2   3  922.24   22.58
  10  -2   3  924.61   21.85
  10  -2   3  901.05   21.94
  10  -2   3  936.40   21.83
  10  -2   4  117.67    3.87
  10  -2   4  114.84    3.11
  10  -2   4  116.91    3.13
  10  -2   4  114.74    3.09
 -10  -2  -4  121.98    3.79
 -10   2  -4  124.79    3.89
  10  -2   4  118.39    3.05
  10  -2   4  114.95    2.99
  10  -2   5  589.38   14.76
  10  -2   5  581.17   13.99
 -10  -2  -5  575.29   14.74
 -10   2  -5  593.23   14.80
  10  -2   5  584.72   13.92
  10  -2   5  569.72   13.86
  10  -2   6   66.99    2.85
  10  -2   6   68.62    2.04
 -10  -2  -6   67.38    2.80
  10  -2   6   64.65    1.95
 -10   2  -6   75.07    2.87
  10  -2   6   70.22    1.95
  10  -2   6   65.30    1.86
  10  -2   7   47.79    2.50
  10  -2   7   44.24    1.58
  10  -2   7   43.88    1.38
 -10  -2  -7   40.61    2.32
  10   2   7   48.13    1.44
 -10   2  -7   47.18    2.42
  10  -2   7   47.36    1.49
  10  -2   7   47.36    1.62
  10  -2   8   46.60    2.42
  10  -2   8   41.41    1.53
 -10  -2  -8   40.78    2.33
  10   2   8   38.75    1.31
 -10   2  -8   33.77    2.30
  10  -2   8   40.01    1.35
  10  -2   8   36.24    1.22
  10  -2   8   39.68    1.44
  10  -2   9  101.36    3.82
  10  -2   9   95.93    2.80
  10  -2   9  103.78    2.88
 -10  -2  -9   99.21    3.81
  10   2   9   96.34    2.71
 -10   2  -9  103.30    3.87
  10  -2   9  105.66    2.76
  10  -2  10   22.52    2.11
  10  -2  10   22.03    1.13
 -10  -2 -10   24.32    2.10
  10   2  10   24.20    1.07
  10  -2  10   25.51    1.14
 -10   2 -10   23.12    2.10
  10  -2  10   24.16    1.25
  10  -2  11   12.98    1.93
  10  -2  11   10.09    1.14
 -10  -2 -11   10.64    1.91
  10   2  11   11.12    0.90
  10  -2  11   12.35    0.96
 -10   2 -11   14.70    1.95
  10  -2  12    4.96    1.78
 -10  -2 -12    5.44    1.68
  10   2  12    2.63    0.79
  10  -2  12    3.71    0.83
 -10   2 -12    7.03    1.77
  10   2  12    3.27    0.93
  10   2  13    5.03    1.01
  10  -2  13    5.36    1.76
 -10  -2 -13    7.45    1.80
 -10   2 -13    8.76    1.86
  10  -2  13    4.96    0.94
 -10  -2 -14    5.28    0.87
  10   2  14    4.57    0.86
  10  -2  14    3.48    0.84
  10   2  14    4.74    0.99
  10   2  15   50.44    1.79
  10   2  15   50.93    1.70
  10  -2  15   52.22    1.70
  10   2  16    7.60    0.97
  10   2  16    7.28    0.87
  10  -2  16    6.95    0.85
  10   2  17    1.48    0.75
  10  -2  17    0.26    0.72
  10   2  18    0.86    0.80
  10   2  18    1.07    0.69
  10  -2  18   -0.04    0.65
  10   2  19    1.58    0.73
  10   2  19    1.55    0.62
  10   2  20   42.65    1.34
  10   2  20   39.41    1.25
  10   2  21   15.29    0.74
  10  -2  22   27.21    0.83
  10   2  22   21.76    0.78
  10  -4 -22   47.55    1.33
  10  -4 -21   17.99    0.95
  10  -4 -21   19.63    0.82
  10  -4 -20    0.94    0.90
  10  -4 -20    3.38    0.70
  10  -4 -19   43.64    1.48
  10  -4 -19   42.30    1.62
  10  -4 -18    0.27    0.81
  10  -4 -18    1.39    1.12
  10  -4 -17   -0.50    0.85
  10  -4 -17   -0.07    1.20
  10  -4 -17    2.50    1.03
  10  -4 -16   11.91    1.06
  10  -4 -16   10.82    1.36
  10  -4 -16   12.87    1.17
  10  -4 -15    9.47    1.37
  10  -4 -15    9.71    1.19
  10  -4 -14    0.27    1.00
  10  -4 -14    0.23    0.75
  10  -4 -14    0.59    1.31
  10  -4 -13  407.71   10.08
  10  -4 -13  408.29   10.05
  10  -4 -13  400.62    9.95
  10  -4 -12  473.83   11.71
  10  -4 -11   27.20    1.46
  10  -4 -10   -0.04    1.07
  10  -4 -10    2.11    1.30
  10  -4 -10    1.35    0.95
  10  -4  -9  535.44   13.17
  10  -4  -9  543.34   13.23
  10  -4  -9  527.65   13.19
  10  -4  -9  546.19   13.18
  10  -4  -8   13.45    1.23
  10  -4  -8   12.00    1.42
  10  -4  -8   14.11    1.18
  10  -4  -8   13.91    1.16
  10  -4  -7   64.76    2.15
  10  -4  -7   60.61    2.22
  10  -4  -7   63.48    2.16
  10  -4  -7   61.61    2.06
  10  -4  -7   65.36    2.21
  10  -4  -6  114.52    3.29
  10  -4  -6  109.10    3.22
  10  -4  -6  114.33    3.29
  10  -4  -6  116.50    3.28
  10  -4  -6  117.30    3.35
  10  -4  -5    2.31    0.98
  10  -4  -5    1.60    1.12
  10  -4  -5    2.30    1.18
  10  -4  -5    2.54    0.98
  10  -4  -5    2.07    1.04
  10  -4  -4 1029.26   25.01
  10  -4  -4 1051.08   25.05
  10  -4  -4 1043.41   25.04
  10  -4  -4 1041.95   25.04
  10  -4  -4 1036.47   24.92
  10  -4  -3    1.11    1.07
  10  -4  -3    1.26    1.11
  10  -4  -3    3.05    1.13
  10  -4  -3    0.89    1.02
  10  -4  -3    0.32    1.10
 -10  -4   3    2.00    0.94
  10  -4  -2  374.16    9.41
  10  -4  -2  387.10    9.43
 -10  -4   2  374.76    9.43
  10  -4  -2  373.85    9.28
  10  -4  -1  325.94    8.33
  10  -4  -1  332.49    8.34
 -10  -4   1  327.71    8.36
  10  -4  -1  335.01    8.19
  10  -4   0   30.29    1.53
 -10  -4   0   30.93    1.53
  10  -4   0   28.87    1.45
  10  -4   1    4.11    1.10
 -10  -4  -1    2.59    1.03
  10  -4   1    1.64    1.12
  10  -4   1    1.20    0.94
  10  -4   1    2.85    1.02
  10  -4   2  100.30    3.00
  10  -4   2   98.00    2.93
 -10  -4  -2  103.90    3.04
  10  -4   2   97.64    2.94
  10  -4   3   23.54    1.36
 -10  -4  -3   20.95    1.43
  10  -4   3   22.15    1.31
  10  -4   3   22.35    1.31
  10  -4   4    2.83    1.08
 -10  -4  -4    2.26    1.12
  10  -4   4    1.70    0.97
  10  -4   4    2.71    1.09
  10  -4   5    6.05    1.10
  10  -4   5    4.91    0.83
 -10  -4  -5    6.76    1.11
  10  -4   5    5.87    1.04
  10  -4   6    2.89    1.09
  10  -4   6    1.92    0.81
  10  -4   6    1.91    1.00
  10  -4   7   24.71    1.36
  10  -4   7   21.16    1.12
  10  -4   7   21.26    1.34
  10  -4   7   20.82    1.15
  10  -4   8  117.33    3.36
 -10  -4  -8  118.12    3.42
  10  -4   8  120.36    3.22
 -10  -4  -9   -0.71    1.03
 -10  -4 -10   18.89    1.22
  10  -4  10   20.44    1.13
 -10  -4 -11    2.06    0.91
  10  -4  11    0.70    0.85
  10  -4  11    0.59    0.82
 -10  -4 -12   24.39    1.22
  10  -4  12   26.71    1.21
  10  -4  12   26.56    1.19
 -10  -4 -13    4.09    0.79
  10  -4  13    5.70    0.80
  10  -4  13    6.73    0.82
 -10  -4 -14    1.12    0.65
  10  -4  14    2.09    0.72
 -10  -4 -15    3.40    0.51
  10  -4  15    3.91    0.67
  10  -4  16   31.86    1.05
  10  -4  17    4.68    0.41
 -11  -1  29   28.60    0.88
 -11   1  29   26.48    0.90
 -11  -1  28    0.85    0.57
  11  -1 -27    1.53    0.64
  11   1 -27    1.25    0.61
 -11  -1  27    2.02    0.70
 -11   1  26    7.04    0.80
 -11  -1  26    7.65    0.85
  11  -1 -26    7.66    0.81
 -11   1  25   17.89    1.08
 -11  -1  25   19.22    1.23
  11  -1 -25   20.73    1.08
 -11  -1  25   20.67    1.13
 -11   1  24   22.75    1.22
 -11  -1  24   20.79    1.32
  11  -1 -24   21.52    1.16
 -11   1  23   68.56    2.26
 -11  -1  23   71.47    2.38
  11  -1 -23   75.36    2.23
 -11  -1  23   70.85    2.30
 -11   1  23   71.00    2.26
 -11   1  22   12.19    1.12
 -11  -1  22   15.72    1.23
 -11   1  22   14.13    1.19
 -11  -1  22   13.51    1.25
 -11   1  21   30.67    1.44
 -11  -1  21   31.19    1.56
  11   1 -21   30.55    2.46
 -11   1  21   33.86    1.46
 -11  -1  20   40.41    1.62
 -11   1  20   40.56    1.63
 -11  -1  19   84.64    2.54
 -11  -1  19   77.99    2.43
  11   1 -19   82.03    3.57
 -11   1  19   83.62    2.48
 -11   1  19   80.60    2.47
 -11   1  18  310.16    7.75
 -11  -1  18  307.95    7.80
 -11   1  18  305.75    7.71
  11   1 -18  332.98    9.04
 -11  -1  18  309.11    7.72
 -11  -1  17  264.62    6.71
 -11  -1  17  267.04    6.64
 -11   1  17  268.59    6.68
 -11   1  17  258.00    6.63
 -11   1  16   26.71    1.24
 -11  -1  16   28.30    1.27
  11  -1 -16   27.03    2.16
 -11  -1  16   27.26    1.26
 -11   1  16   24.61    1.22
 -11   1  15    4.93    0.88
 -11  -1  15    5.60    0.90
  11  -1 -15    6.36    1.64
 -11  -1  15    5.72    0.87
 -11   1  15    5.53    0.85
 -11   1  14    4.06    0.81
 -11  -1  14    3.40    0.78
  11  -1 -14    4.58    1.49
 -11  -1  13  315.29    7.66
 -11   1  13  307.73    7.66
  11  -1 -13  305.54    8.49
 -11   1  12   13.36    0.94
 -11  -1  12   14.11    0.87
  11  -1 -12   15.05    1.68
 -11   1  11   32.63    1.21
 -11  -1  11   32.57    1.17
  11   1 -11   29.47    1.54
  11  -1 -11   32.54    1.94
 -11   1  10   21.47    0.98
 -11  -1  10   20.22    0.93
  11  -1 -10   19.56    1.73
  11   1 -10   22.08    1.32
  11  -1 -10   19.77    0.77
 -11   1   9  734.78   17.29
  11   1  -9  745.55   17.73
 -11  -1   9  716.88   17.25
  11  -1  -9  720.24   17.94
  11  -1  -9  712.25   17.18
 -11  -1   8   84.25    2.23
  11  -1  -8   80.79    2.16
 -11   1   8   87.11    2.31
 -11  -1   7 1268.08   30.78
 -11   1   7 1337.62   31.39
  11  -1  -7 1306.00   30.74
 -11   1   7 1305.68   30.83
 -11   1   6   82.55    2.76
  11  -1  -6   78.70    2.08
 -11   1   5  120.94    3.79
 -11  -1   5  118.12    4.11
 -11  -1   5  123.09    3.30
  11  -1  -5  122.36    3.06
 -11  -1   4  106.24    3.72
  11  -1  -4  104.12    2.64
 -11  -1   4  104.01    2.81
  11  -1  -4  103.59    3.18
  11  -1  -3  797.76   19.54
  11   1  -3  796.23   19.20
 -11  -1   3  810.56   19.99
  11  -1  -3  796.58   18.96
  11   1  -2    4.33    0.89
  11  -1  -2    4.17    1.38
 -11  -1   2    3.43    1.54
  11  -1  -2    4.00    0.64
  11  -1  -2    4.46    0.57
  11   1  -1  262.35    6.99
  11  -1  -1  271.10    6.71
  11   1   0    3.67    0.98
  11  -1   0    5.40    0.62
 -11   1   0    4.99    1.42
  11  -1   0    4.99    0.62
  11  -1   1  256.23    6.08
  11  -1   1  242.22    6.08
 -11   1  -1  257.96    6.86
  11  -1   2  334.22    8.08
  11  -1   3    2.11    1.53
  11   1   3    1.33    0.50
  11  -1   3    1.10    0.66
  11   1   4  202.37    5.03
 -11   1  -4  210.17    6.00
  11  -1   4  208.45    5.08
  11  -1   5   12.33    0.90
  11   1   5   12.64    0.72
  11  -1   5   13.42    0.82
 -11   1  -5   13.56    1.63
  11  -1   6   55.84    1.80
  11   1   6   58.18    1.69
 -11   1  -6   59.07    2.68
  11  -1   6   61.23    1.75
 -11  -1  -6   63.37    2.85
  11  -1   7   42.66    1.50
  11   1   7   45.62    1.40
 -11   1  -7   46.14    2.51
  11  -1   7   44.29    1.46
 -11  -1  -7   47.06    2.49
  11  -1   8   44.04    1.55
  11   1   8   45.40    1.46
 -11   1  -8   50.58    2.59
  11  -1   8   45.19    1.51
 -11  -1  -8   48.88    2.60
  11  -1   9   62.23    1.98
  11   1   9   63.76    1.91
 -11   1  -9   70.08    3.28
  11  -1   9   68.57    1.96
 -11  -1  -9   63.77    3.12
  11  -1  10   21.19    1.12
 -11  -1 -10   22.89    2.11
  11   1  10   23.00    1.07
 -11   1 -10   24.93    2.34
  11  -1  10   22.85    1.12
  11  -1  11  236.73    5.97
  11   1  11  226.57    5.88
 -11   1 -11  253.15    7.40
  11  -1  11  237.05    5.91
 -11  -1 -11  245.96    7.22
  11  -1  12   12.47    1.04
 -11  -1 -12   10.78    2.03
  11   1  12   13.55    0.97
  11  -1  12   15.02    1.04
 -11   1 -12   14.49    2.22
 -11  -1 -12   14.42    2.05
  11  -1  12   12.64    1.04
  11  -1  13  223.69    5.63
 -11  -1 -13  222.23    7.04
  11   1  13  213.02    5.55
 -11   1 -13  236.41    7.14
  11  -1  13  220.08    5.58
 -11  -1 -13  231.20    6.98
  11  -1  13  217.25    5.61
  11  -1  14   49.59    1.73
  11   1  14   48.63    1.88
 -11  -1 -14   46.74    2.91
 -11   1 -14   53.27    3.11
 -11  -1 -14   45.39    2.82
  11  -1  14   49.07    1.75
  11   1  15   56.35    1.84
 -11   1 -15   59.88    3.30
  11  -1  15   53.71    1.84
  11  -1  15   57.44    1.91
  11   1  15   57.10    2.04
  11  -1  16    6.71    0.97
  11   1  16    4.89    1.11
  11   1  16    4.70    0.87
  11  -1  16    4.69    0.90
  11  -1  17    0.90    0.83
  11   1  17    0.27    1.02
  11   1  17    0.89    0.82
  11  -1  17    0.17    0.81
  11   1  18   10.51    0.87
  11  -1  18    8.55    0.87
  11  -1  18   11.19    0.89
  11   1  19    2.92    0.92
  11   1  19    3.56    0.75
  11  -1  19    2.84    0.72
  11   1  20    1.69    0.83
  11   1  20    1.03    0.64
  11  -1  20    1.66    0.62
  11   1  21  156.45    3.90
  11   1  21  153.03    3.83
  11  -1  21  149.02    3.81
  11   1  22    0.89    0.59
  11   1  23   29.09    0.91
  11  -3 -26    9.46    0.51
  11  -3 -25   11.54    0.67
  11  -3 -25   12.79    0.76
  11  -3 -25   12.14    0.68
  11  -3 -24  159.43    4.05
  11  -3 -24  158.27    4.04
  11  -3 -24  160.89    4.01
 -11  -3  23   87.24    2.33
  11  -3 -23   85.65    2.42
 -11  -3  23   83.54    2.31
  11  -3 -23   83.67    2.38
 -11  -3  22   56.76    1.74
 -11  -3  22   57.26    1.76
  11  -3 -22   55.74    1.89
 -11  -3  22   56.81    1.74
  11  -3 -22   58.20    1.87
  11  -3 -21    5.56    1.11
  11  -3 -21    5.23    1.09
 -11  -3  21    3.20    0.88
 -11  -3  21    3.65    0.80
 -11  -3  21    4.49    0.87
 -11  -3  20    9.28    0.93
 -11  -3  20    9.76    1.02
  11  -3 -20    9.12    1.22
  11  -3 -20    9.62    0.88
 -11  -3  20    9.57    0.99
  11  -3 -19    8.09    0.86
  11  -3 -19    8.82    1.26
 -11  -3  19    8.63    1.06
  11  -3 -19    7.86    1.21
 -11  -3  19    8.49    0.99
 -11  -3  19    8.77    0.97
  11  -3 -18    0.03    0.76
 -11  -3  18   -0.55    0.98
  11  -3 -18   -0.03    1.19
 -11  -3  18    1.72    0.95
 -11  -3  18    0.37    0.90
  11  -3 -18    0.14    0.74
 -11  -3  17   26.63    1.35
  11  -3 -17   24.74    1.54
 -11  -3  17   26.02    1.29
 -11  -3  17   26.67    1.35
 -11  -3  16   31.36    1.41
  11  -3 -16   30.11    1.65
 -11  -3  16   30.86    1.39
  11  -3 -16   30.12    1.61
 -11  -3  16   29.37    1.45
 -11  -3  16   29.60    1.34
 -11  -3  15   16.72    1.17
 -11  -3  15   19.57    1.18
  11  -3 -15   19.95    1.48
  11  -3 -15   17.86    3.38
 -11  -3  15   18.08    1.17
  11   3 -15   17.95    1.99
  11  -3 -15   17.63    1.43
 -11  -3  15   20.62    1.25
 -11  -3  15   19.02    2.05
 -11  -3  14   28.10    2.28
 -11  -3  14   28.06    1.44
  11  -3 -14   28.32    1.63
  11   3 -14   30.83    2.30
  11  -3 -14   31.58    3.54
  11  -3 -14   28.22    1.59
 -11  -3  14   28.57    1.37
  11  -3 -13  154.13    4.21
 -11  -3  13  160.37    5.09
 -11  -3  13  152.93    4.03
  11  -3 -13  152.00    4.18
 -11  -3  13  153.48    4.14
  11  -3 -13  153.37    6.10
 -11  -3  13  152.46    4.15
 -11  -3  12   21.57    1.29
 -11  -3  12   20.69    1.16
 -11  -3  12   22.87    2.13
  11  -3 -12   23.04    1.45
  11  -3 -12   26.93    3.40
 -11  -3  12   20.92    1.13
  11  -3 -12   20.57    1.41
 -11  -3  12   19.34    1.25
  11  -3 -11   12.53    3.10
  11  -3 -11    8.44    1.18
 -11  -3  11    9.14    0.96
 -11  -3  11    9.25    1.83
  11  -3 -11   10.73    1.24
 -11  -3  11    9.33    0.93
 -11  -3  11    9.89    1.01
 -11  -3  11    8.79    1.03
  11  -3 -10   42.87    1.76
 -11  -3  10   42.10    1.53
  11  -3 -10   44.25    1.71
  11  -3 -10   43.47    1.72
 -11  -3  10   43.20    1.52
 -11  -3  10   46.43    1.68
  11  -3 -10   45.47    3.64
 -11  -3  10   42.17    2.42
 -11  -3   9  112.66    4.02
  11  -3  -9  120.27    3.37
 -11  -3   9  117.04    3.28
  11  -3  -9  121.43    3.31
  11  -3  -9  119.78    3.27
 -11  -3   9  114.95    3.15
  11  -3  -9  115.49    5.02
  11  -3  -8    2.98    1.05
  11  -3  -8    5.72    2.81
  11  -3  -8    3.01    1.07
  11  -3  -8    4.50    1.05
  11  -3  -8    5.34    1.05
 -11  -3   8    4.38    0.79
  11  -3  -8    5.05    1.41
  11  -3  -7   41.13    1.70
  11  -3  -7   42.84    1.74
  11  -3  -7   44.61    1.65
  11  -3  -7   45.24    1.61
  11  -3  -7   39.96    2.21
  11  -3  -6   21.13    1.28
  11  -3  -6   20.61    1.32
  11  -3  -6   20.49    1.25
  11  -3  -5    4.31    1.00
  11  -3  -5    4.01    1.09
  11  -3  -5    5.01    0.99
  11  -3  -4    8.45    1.05
  11  -3  -4    8.27    1.07
  11  -3  -4    7.43    1.11
 -11  -3   4   10.32    0.93
  11  -3  -3   97.10    2.90
  11  -3  -3   96.94    2.90
  11  -3  -3  102.45    2.88
  11  -3  -2   51.02    1.79
  11  -3  -2   47.87    1.76
  11  -3  -2   51.15    1.82
  11  -3  -1    6.39    1.00
  11  -3  -1    6.30    1.02
  11  -3  -1    8.32    1.08
  11  -3  -1    7.91    0.73
  11  -3   0  414.55   10.27
  11  -3   0  411.85   10.25
  11  -3   0  418.95   10.09
  11  -3   1  161.81    4.27
  11  -3   1  159.80    4.27
  11  -3   1  155.54    4.11
  11  -3   1  161.64    4.06
  11  -3   2   78.27    2.25
  11  -3   2   74.03    2.42
  11  -3   2   78.61    2.41
  11  -3   2   77.00    2.16
  11  -3   3  220.99    5.71
  11  -3   3  216.11    5.54
  11  -3   3  224.40    5.67
  11  -3   3  216.88    5.45
  11  -3   4    6.25    1.09
  11  -3   4    5.68    0.66
  11  -3   4    6.02    0.87
  11  -3   4    4.03    0.96
  11  -3   5  273.10    6.95
  11  -3   5  270.09    7.63
  11  -3   5  276.23    6.85
  11  -3   5  275.09    6.85
  11  -3   5  267.67    6.68
  11  -3   6  215.95    5.56
  11  -3   6  206.90    6.23
  11  -3   6  211.48    5.44
  11  -3   7  311.58    7.63
  11  -3   7  284.56    8.30
  11  -3   7  298.59    7.49
  11  -3   8   69.34    2.19
  11  -3   8   64.30    2.02
  11  -3   9  777.96   18.71
 -11  -3  -9  768.02   18.78
 -11  -3 -10  273.64    7.17
  11  -3  10  287.70    7.17
  11  -3  11  154.77    4.21
 -11  -3 -12    7.84    1.06
  11  -3  12    8.71    1.06
 -11  -3 -13   23.21    1.22
 -11  -3 -14   85.29    2.53
  11  -3  14   86.74    2.48
 -11  -3 -15    6.46    0.82
  11  -3  15    6.17    0.77
 -11  -3 -16    4.52    0.68
  11  -3  17    1.09    0.79
  11  -3  18   17.61    0.92
  11  -3  19    8.33    0.64
  11  -5 -14    7.06    0.62
  11  -5 -14    7.38    0.65
  11  -5 -13   72.02    2.01
  11  -5 -13   73.81    1.98
  11  -5 -12   10.85    0.79
  11  -5 -12   11.24    0.81
  11  -5 -11   17.81    0.96
  11  -5 -10   74.17    2.09
  11  -5  -9   -0.14    0.63
  11  -5  -9   -0.41    0.67
  11  -5  -8  147.34    3.76
  11  -5  -8  149.02    3.79
  11  -5  -8  144.34    3.79
  11  -5  -7    0.02    0.69
  11  -5  -7   -0.34    0.76
  11  -5  -6   46.04    1.57
  11  -5  -5   39.25    1.44
  11  -5  -4   25.81    1.20
  11  -5  -3   65.54    2.01
  11  -5  -2    3.86    0.73
  11  -5  -2    3.24    0.87
  11  -5  -1    3.32    0.77
  11  -5  -1    3.05    0.87
  11  -5   0   24.99    1.12
  11  -5   0   27.57    1.20
  11  -5   1   36.68    1.36
 -11  -5  -2   51.49    1.74
  11  -5   2   57.23    1.71
 -11  -5  -3    2.86    0.79
  11  -5   3    3.39    0.76
 -11  -5  -4   21.20    1.09
  11  -5   4   24.54    1.01
 -11  -5  -5    1.61    0.76
  11  -5   5    2.85    0.66
 -11  -5  -6    0.91    0.71
 -11  -5  -7   40.84    1.36
 -11  -5  -8    3.76    0.62
 -11  -5  -9   14.75    0.72
 -12   0  29    0.08    0.52
 -12   0  28    0.49    0.67
  12   0 -27    0.96    0.66
 -12   0  27    1.05    0.78
 -12   0  26  213.85    5.58
  12   0 -26  221.83    5.49
 -12   0  26  217.83    5.53
 -12   0  25   -0.56    0.94
 -12   0  24  383.22    9.54
 -12   0  23    1.06    1.08
 -12   0  22   30.95    1.57
 -12   0  22   31.44    1.49
 -12   0  21    0.07    1.01
 -12   0  21    1.52    1.07
  12   0 -20   20.34    1.99
 -12   0  20   26.31    1.39
 -12   0  19   -0.03    1.01
  12   0 -19    1.31    1.45
 -12   0  19   -0.53    0.99
 -12   0  18    0.54    1.00
 -12   0  18   -0.32    0.94
  12   0 -18    0.21    1.43
 -12   0  17    0.63    0.98
 -12   0  17    0.35    0.92
 -12   0  16   56.01    1.87
  12   0 -16   54.76    2.59
 -12   0  16   55.03    1.81
 -12   0  15   -0.84    0.86
  12   0 -15   -0.17    1.20
 -12   0  15   -0.14    0.77
 -12   0  14  268.75    6.62
  12   0 -14  252.42    7.30
 -12   0  13    0.34    0.79
  12   0 -13   -0.15    1.14
 -12   0  12    1.28    0.79
  12   0 -12   -0.35    1.10
 -12   0  11    0.20    0.76
  12   0 -11    0.87    1.26
 -12   0  10   -0.15    0.76
  12   0 -10    1.54    1.20
 -12   0   9   -0.89    0.72
 -12   0   8  122.78    3.20
 -12   0   7    0.72    0.70
 -12   0   7    0.55    1.48
 -12   0   6    2.64    0.75
 -12   0   6    3.92    1.53
 -12   0   5    2.69    1.54
  12   0  -4   -0.69    1.20
 -12   0   4    1.04    1.48
  12   0  -3    1.31    1.22
  12   0  -2  989.56   23.97
  12   0  -1   -0.14    1.27
  12   0   0  353.97    9.10
  12   0   1    0.66    0.56
  12   0   1    0.50    1.32
  12   0   2  339.62    8.19
  12   0   3    0.06    0.59
 -12   0  -3    1.07    1.49
  12   0   4   50.37    1.48
 -12   0  -4   52.46    2.60
  12   0   5    0.21    0.60
 -12   0  -5    0.28    1.59
  12   0   6 1355.52   32.87
  12   0   6 1397.52   32.79
 -12   0  -6 1388.98   33.92
  12   0   7    0.20    0.75
  12   0   7    0.48    0.65
 -12   0  -7    0.73    1.67
  12   0   8   -0.30    0.74
  12   0   8   -0.07    0.66
 -12   0  -8    0.11    1.74
  12   0   9    0.49    0.75
  12   0   9    0.27    0.72
 -12   0  -9   -1.42    1.81
  12   0  10   75.42    2.25
  12   0  10   80.02    2.23
 -12   0 -10   76.95    3.64
  12   0  11    0.99    0.72
  12   0  11    0.75    0.77
 -12   0 -11    0.80    1.83
  12   0  12   84.15    2.44
  12   0  12   85.87    2.46
 -12   0 -13    1.72    1.93
 -12   0 -14  129.25    4.90
 -12   0 -14  136.47    4.97
  12   0  14  126.06    3.58
  12   0  15   -0.51    1.08
  12   0  15    0.58    0.85
  12   0  16    2.02    1.08
  12   0  16    1.81    0.89
  12   0  17    1.22    1.00
  12   0  17   -0.45    0.84
  12   0  18  173.36    4.45
  12   0  19    0.75    0.84
  12   0  19    0.71    0.72
  12   0  20   29.94    1.10
  12   0  20   31.24    1.21
  12   0  21    0.31    0.53
  12   0  21   -0.13    0.65
  12   0  22  209.61    5.13
  12  -2 -28    2.45    0.46
  12  -2 -27   11.50    0.77
  12  -2 -27   10.25    0.75
  12  -2 -26   25.76    1.14
  12  -2 -26   23.86    1.12
 -12  -2  26   27.79    1.03
 -12  -2  25   26.03    1.11
 -12  -2  25   25.01    1.06
  12  -2 -25   23.09    1.24
  12  -2 -25   25.92    1.04
 -12  -2  25   27.91    1.10
 -12  -2  24    1.45    0.83
 -12  -2  24    0.62    0.79
 -12  -2  24    1.92    0.81
  12  -2 -24    0.56    0.74
  12  -2 -23    2.76    0.80
 -12  -2  23    2.11    0.89
 -12  -2  23    3.41    0.93
 -12  -2  22  332.81    8.27
 -12  -2  22  335.82    8.21
  12  -2 -22  326.48    8.17
 -12  -2  22  332.67    8.27
 -12  -2  21   28.20    1.34
  12  -2 -21   28.59    1.27
 -12  -2  21   27.32    1.34
 -12  -2  21   28.06    1.37
 -12  -2  20  287.60    7.03
 -12  -2  20  269.85    6.99
  12  -2 -20  274.42    6.90
 -12   2  19   88.06    2.57
 -12  -2  19   88.01    2.65
  12   2 -19   91.80    4.08
  12  -2 -19   88.47    2.56
 -12  -2  19   93.58    2.70
 -12  -2  18   16.56    1.23
  12   2 -18   18.95    2.38
 -12   2  17  218.73    5.68
 -12  -2  17  220.00    5.71
  12  -2 -17  218.76    5.64
 -12  -2  17  234.70    5.79
 -12   2  16  107.82    3.01
  12  -2 -16  111.70    2.98
 -12  -2  16  107.02    3.12
 -12  -2  16  108.10    3.03
 -12  -2  15    0.33    0.98
 -12   2  15    0.24    0.74
 -12  -2  15   -0.61    0.76
  12  -2 -15    0.02    0.75
  12  -2 -14    1.62    0.75
 -12   2  14    1.63    0.76
 -12  -2  14    0.74    0.71
 -12  -2  14    0.96    0.88
  12  -2 -14    0.45    1.66
 -12   2  13  103.11    2.84
 -12  -2  13   99.01    2.79
  12  -2 -13  105.81    2.76
 -12  -2  13  105.22    2.90
 -12  -2  13  102.11    2.81
  12  -2 -13   99.96    3.95
 -12  -2  12   13.79    1.02
 -12  -2  12   13.76    0.92
 -12   2  12   14.73    0.90
  12  -2 -12   13.65    1.84
 -12   2  11   25.96    1.12
 -12  -2  11   25.56    1.05
 -12  -2  11   26.93    1.80
 -12  -2  11   23.68    1.16
  12  -2 -11   21.34    1.96
 -12  -2  11   24.85    1.08
 -12   2  10  237.77    5.92
  12  -2 -10  247.64    7.26
 -12  -2  10  232.91    5.84
  12  -2 -10  232.77    5.91
 -12  -2  10  235.87    5.94
 -12  -2  10  238.87    6.51
  12  -2 -10  247.46    6.84
 -12  -2  10  238.19    5.84
 -12   2   9    0.67    0.72
 -12  -2   9    1.71    1.16
 -12  -2   9    1.87    0.61
  12  -2  -9    3.43    2.33
 -12  -2   9    0.90    0.61
  12  -2  -9    2.12    1.42
 -12  -2   8    8.41    0.66
 -12  -2   8    7.80    0.64
  12  -2  -8    6.46    2.14
 -12  -2   8    7.74    1.15
  12  -2  -8    7.67    0.72
  12  -2  -8    9.31    1.43
 -12   2   8    8.82    0.79
 -12   2   7    2.80    0.71
  12  -2  -7    1.54    1.24
  12  -2  -7    2.28    0.64
  12  -2  -6  279.63    7.50
  12  -2  -6  272.61    6.70
  12  -2  -5    6.74    1.27
  12  -2  -5    6.40    0.70
 -12  -2   4  340.50    9.45
  12  -2  -4  339.18    8.24
  12  -2  -4  341.32    8.94
 -12  -2   3  212.16    6.31
  12  -2  -3  207.19    5.79
  12  -2  -3  206.69    5.13
 -12  -2   2  240.85    7.09
  12  -2  -2  237.70    6.61
  12  -2  -2  244.18    5.96
  12  -2  -1    8.07    1.55
  12  -2  -1    5.53    0.72
 -12  -2   1    6.19    1.53
  12  -2  -1    6.21    0.79
  12  -2  -1    4.98    1.10
  12  -2  -1    6.26    0.67
  12  -2   0   56.88    2.54
  12  -2   0   54.25    1.73
 -12  -2   0   55.15    2.71
  12  -2   0   60.83    1.81
  12  -2   0   57.48    1.81
  12  -2   0   61.12    1.69
  12  -2   1    3.50    1.47
  12  -2   1    1.67    0.72
  12  -2   1    1.99    0.79
 -12  -2  -1    1.85    1.34
  12  -2   1    1.50    0.73
  12  -2   1    1.48    0.59
  12  -2   2  158.86    4.92
  12  -2   2  157.42    4.14
 -12  -2  -2  162.29    5.29
  12  -2   2  159.77    4.15
  12  -2   2  159.82    4.14
  12  -2   2  160.59    4.08
  12  -2   2  163.96    4.05
  12  -2   3   31.01    2.06
  12  -2   3   31.75    1.29
 -12  -2  -3   33.01    2.26
  12  -2   3   31.33    1.26
  12  -2   3   32.30    1.23
 -12   2  -3   32.13    1.93
  12  -2   3   33.77    1.19
  12  -2   3   31.89    1.14
  12  -2   4    2.22    1.55
  12  -2   4    2.30    0.84
 -12  -2  -4    2.49    1.38
  12  -2   4    2.70    0.78
  12  -2   4    2.32    0.73
 -12   2  -4    4.63    1.30
  12  -2   4    1.97    0.58
  12  -2   5  251.96    7.22
  12  -2   5  246.21    6.36
  12  -2   5  250.89    6.33
 -12   2  -5  262.25    7.27
  12  -2   5  252.40    6.24
  12  -2   5  252.30    6.19
  12  -2   6    1.45    0.90
  12  -2   6    0.66    1.58
 -12   2  -6    0.72    1.31
  12  -2   6    1.90    0.87
 -12  -2  -6    3.49    1.39
  12  -2   6    1.07    0.76
  12  -2   6    0.78    0.58
  12  -2   7   15.97    1.07
  12  -2   7   16.68    1.97
  12  -2   7   15.19    1.13
  12  -2   7   16.08    0.84
 -12  -2  -7   16.52    1.78
  12  -2   7   17.29    1.00
 -12   2  -7   18.00    1.91
  12  -2   8    4.39    0.84
  12  -2   8    4.20    0.96
 -12   2  -8    3.46    1.63
 -12  -2  -8    5.64    1.60
  12  -2   8    4.82    1.83
  12  -2   8    3.64    0.81
  12  -2   8    3.57    0.64
  12  -2   9   11.50    0.91
  12  -2   9   10.56    1.93
  12  -2   9   11.88    1.12
 -12  -2  -9   10.36    1.73
  12  -2   9   11.17    0.94
 -12   2  -9   14.17    1.85
  12  -2  10  133.13    4.70
  12  -2  10  133.36    3.64
 -12  -2 -10  127.56    4.67
  12   2  10  128.70    3.43
 -12   2 -10  129.46    4.74
  12  -2  10  131.43    3.49
  12  -2  11   60.37    3.09
  12  -2  11   63.96    2.13
 -12  -2 -11   56.18    3.08
 -12   2 -11   67.97    3.31
  12  -2  12   20.53    2.10
 -12  -2 -12   16.09    2.04
  12   2  12   18.53    1.01
  12  -2  12   19.92    1.07
 -12   2 -12   18.69    2.15
  12   2  12   20.27    1.27
  12   2  13    1.64    0.98
  12   2  13    1.65    0.76
  12  -2  13    0.85    0.81
  12  -2  13    1.89    0.82
 -12  -2 -14   92.87    2.72
  12   2  14   90.28    2.59
  12  -2  14   99.14    2.66
  12   2  14   93.44    2.72
  12   2  15   94.32    2.64
  12  -2  15   98.71    2.68
  12   2  15   97.10    2.76
  12   2  16   15.53    0.88
  12  -2  16   14.50    0.93
  12   2  17    4.53    0.83
  12   2  17    4.84    0.67
  12  -2  17    5.12    0.69
  12   2  18   68.10    1.89
  12  -2  18   68.76    1.91
  12   2  18   67.77    1.97
  12   2  19    9.82    0.72
  12   2  20   24.10    0.88
  12   2  21   -0.20    0.35
  12  -2  21    0.49    0.40
  12  -4 -22   60.21    1.58
  12  -4 -21    5.67    0.58
  12  -4 -20   29.89    1.18
  12  -4 -20   32.63    1.12
  12  -4 -19    1.57    0.72
  12  -4 -19    1.33    0.89
  12  -4 -18   31.54    1.36
  12  -4 -18   30.47    1.25
  12  -4 -17    5.58    0.89
  12  -4 -17    4.74    1.06
  12  -4 -16   34.71    1.55
  12  -4 -16   36.04    1.45
  12  -4 -15   55.23    1.86
  12  -4 -15   55.70    1.73
  12  -4 -15   51.06    1.93
  12  -4 -14   41.10    1.50
  12  -4 -14   41.72    1.73
  12  -4 -13  457.70   11.16
  12  -4 -13  453.68   11.23
  12  -4 -13  454.86   11.15
  12  -4 -12  120.17    3.38
  12  -4 -12  121.60    3.42
  12  -4 -12  118.03    3.33
  12  -4 -11    2.49    1.01
  12  -4 -11    1.47    1.18
  12  -4 -11    1.87    0.96
  12  -4 -10  139.09    3.85
  12  -4  -9    5.57    1.15
  12  -4  -8    1.39    1.05
  12  -4  -8    1.72    1.03
  12  -4  -8    1.92    1.02
  12  -4  -7   71.11    2.28
  12  -4  -7   70.19    2.29
  12  -4  -7   69.97    2.28
  12  -4  -7   62.46    2.17
  12  -4  -6    1.28    1.11
  12  -4  -6   -0.47    0.99
  12  -4  -6    0.46    0.97
  12  -4  -5  314.56    8.18
  12  -4  -5  328.36    8.21
  12  -4  -5  324.60    8.21
  12  -4  -5  334.38    8.20
  12  -4  -4    3.75    1.09
  12  -4  -4    4.38    1.13
  12  -4  -4    3.55    1.05
  12  -4  -4    4.66    1.14
  12  -4  -3  151.30    4.16
  12  -4  -3  154.34    4.19
  12  -4  -3  151.73    4.19
  12  -4  -2    1.69    1.10
  12  -4  -2    0.78    1.02
 -12  -4   2    2.58    0.95
  12  -4  -1   49.91    1.94
  12  -4  -1   50.32    1.89
 -12  -4   1   52.48    1.88
  12  -4   0    6.93    1.19
  12  -4   0    9.65    1.11
 -12  -4   0    7.16    1.06
  12  -4   0    8.68    1.17
  12  -4   1   26.80    1.46
 -12  -4  -1   24.61    1.45
  12  -4   1   26.07    1.43
  12  -4   2   41.11    1.75
  12  -4   3   47.14    1.84
  12  -4   3   44.91    1.78
  12  -4   4   18.43    1.29
  12  -4   4   18.33    1.25
  12  -4   5   14.19    1.16
 -12  -4  -5   14.59    1.23
  12  -4   5   14.53    1.07
  12  -4   5   14.25    1.18
  12  -4   6    5.95    0.99
 -12  -4  -6    5.26    1.13
  12  -4   6    5.75    0.84
  12  -4   6    3.79    1.03
 -12  -4  -7   15.45    1.25
  12  -4   7   16.20    0.97
 -12  -4  -8  132.94    3.69
 -12  -4  -9    1.32    0.95
  12  -4   9    0.66    0.90
  12  -4   9    0.07    0.73
 -12  -4 -10    4.58    0.94
  12  -4  10    4.30    0.90
  12  -4  10    6.92    0.79
 -12  -4 -11   16.13    1.02
  12  -4  11   15.06    0.98
  12  -4  11   15.82    0.92
 -12  -4 -12   37.52    1.36
  12  -4  12   38.79    1.33
  12  -4  12   36.29    1.29
 -12  -4 -13   61.43    1.79
  12  -4  13   61.68    1.76
  12  -4  14   64.24    1.77
  12  -4  15    4.45    0.44
 -13  -1  29   10.21    0.52
  13  -1 -29    9.42    0.57
 -13   1  29    8.41    0.48
 -13  -1  28   -0.03    0.59
 -13   1  28    0.22    0.55
  13  -1 -27   28.19    1.03
 -13  -1  27   28.21    1.12
 -13  -1  26   81.56    2.27
  13  -1 -26   81.45    2.20
  13  -1 -25    9.78    0.86
 -13   1  25    9.64    0.92
 -13  -1  25    9.52    1.00
 -13  -1  25   10.84    0.95
 -13   1  24   -0.18    0.85
 -13  -1  24    1.21    0.96
  13  -1 -24    1.20    0.83
  13  -1 -23   10.92    1.01
 -13  -1  23   10.37    1.17
 -13   1  23   11.75    1.07
 -13  -1  23   10.96    1.11
 -13   1  22  128.20    3.58
 -13  -1  22  128.13    3.66
 -13  -1  22  131.04    3.61
 -13   1  21   89.19    2.69
 -13  -1  21   87.17    2.75
 -13  -1  21   91.88    2.74
 -13   1  20  224.99    5.93
 -13  -1  20  227.65    5.99
  13   1 -20  228.50    7.19
 -13  -1  20  241.78    5.99
  13   1 -19  413.29   11.25
 -13  -1  19  397.57    9.94
 -13   1  18  357.06    8.92
 -13  -1  18  352.02    8.93
 -13  -1  18  366.84    8.94
 -13   1  17   10.79    1.05
 -13  -1  17    9.39    1.06
 -13  -1  17   10.63    1.10
  13  -1 -17   10.16    1.82
 -13   1  16  155.72    4.19
 -13  -1  16  158.50    4.19
 -13  -1  16  156.22    4.21
  13  -1 -15  204.15    6.02
 -13   1  15  190.03    4.93
 -13  -1  15  191.34    4.93
 -13  -1  15  188.05    4.94
 -13   1  14  152.05    3.99
 -13  -1  14  151.20    3.97
 -13  -1  14  147.61    3.96
  13  -1 -14  159.39    5.00
 -13   1  13    0.65    0.83
 -13  -1  13    0.98    0.77
 -13  -1  13    0.86    0.74
  13  -1 -13    2.67    1.49
 -13   1  12   56.38    1.81
 -13  -1  12   56.22    1.75
  13  -1 -12   58.20    2.64
 -13   1  11   11.69    0.95
 -13  -1  11   10.99    0.81
  13   1 -11   12.37    1.19
  13  -1 -11   12.88    1.55
 -13   1  10    9.35    0.89
 -13  -1  10    9.04    0.73
  13  -1 -10    7.93    0.61
  13  -1 -10    9.04    1.55
 -13  -1   9  164.78    4.19
  13  -1  -9  174.71    5.09
  13  -1  -9  163.76    4.11
 -13   1   9  168.89    4.26
 -13  -1   8  478.28   11.62
 -13   1   8  476.22   12.34
 -13  -1   8  487.73   12.86
  13  -1  -8  485.56   12.39
  13  -1  -8  480.77   11.56
 -13   1   8  490.24   11.69
 -13  -1   7  103.54    2.74
 -13   1   7  109.10    3.51
 -13  -1   7   99.66    3.95
  13  -1  -7  108.62    3.51
  13  -1  -7  104.31    2.67
 -13  -1   6   64.78    1.84
 -13   1   6   68.10    2.63
 -13  -1   6   67.47    3.09
  13  -1  -6   67.62    1.81
 -13  -1   5  120.78    3.15
 -13   1   5  127.16    4.00
 -13  -1   5  125.55    4.35
  13  -1  -5  125.61    3.12
 -13  -1   4  743.65   18.30
  13  -1  -4  731.64   17.06
 -13  -1   4  695.35   17.09
  13  -1  -3  131.41    3.94
 -13  -1   3  127.86    4.43
  13  -1  -3  128.32    3.13
 -13  -1   3  116.81    3.12
  13  -1  -2   57.32    2.47
 -13  -1   2   61.03    2.89
  13  -1  -2   56.63    1.60
  13  -1  -2   56.82    1.63
  13   1  -1   67.54    2.29
  13  -1  -1   68.04    2.73
  13  -1  -1   69.79    1.91
  13  -1  -1   71.16    1.90
  13   1   0   20.23    1.31
  13  -1   0   20.68    1.81
  13  -1   0   22.13    0.92
  13  -1   0   22.13    0.89
  13  -1   1  102.02    3.55
  13  -1   1  102.71    2.67
 -13   1  -1  101.73    3.62
  13  -1   1  104.50    2.67
  13   1   1   95.69    3.15
  13  -1   2   -0.60    1.50
  13  -1   2    0.20    0.79
  13  -1   2    1.56    0.62
 -13   1  -2    2.47    1.47
  13  -1   2    0.86    0.61
  13  -1   3   11.67    1.76
  13  -1   3    8.15    0.85
  13   1   3    9.20    0.61
  13  -1   3   10.63    0.72
 -13   1  -3   12.24    1.64
  13  -1   4    2.42    1.71
  13  -1   4    0.17    0.81
  13   1   4    0.18    0.54
  13  -1   4    0.67    0.68
 -13   1  -4   -1.14    1.45
  13  -1   5   33.85    1.32
  13   1   5   34.41    1.14
  13  -1   5   32.66    1.23
 -13   1  -5   30.53    2.27
  13  -1   5   33.63    2.38
  13  -1   6  171.62    4.65
  13   1   6  180.72    4.51
  13  -1   6  183.68    4.56
 -13   1  -6  185.16    5.69
  13  -1   6  180.68    5.70
  13  -1   7   46.56    1.68
  13   1   7   47.55    1.50
  13  -1   7   49.63    1.59
 -13   1  -7   48.17    2.64
  13  -1   8   59.77    1.94
  13   1   8   57.81    1.78
  13  -1   8   62.84    1.86
 -13   1  -8   62.69    3.07
  13  -1   9   27.71    1.29
  13   1   9   26.62    1.14
  13  -1   9   27.53    1.22
 -13   1  -9   29.85    2.44
  13  -1  10   64.85    2.07
  13   1  10   63.55    1.93
  13  -1  10   63.27    1.99
 -13   1 -10   68.54    3.45
  13  -1  10   63.97    1.88
  13  -1  11   62.84    2.05
  13   1  11   60.81    1.90
  13  -1  11   64.06    1.96
 -13   1 -11   64.24    3.27
  13  -1  11   59.16    1.81
  13  -1  12  124.40    3.45
 -13  -1 -12  130.96    4.84
  13  -1  12  123.05    3.45
  13  -1  13   16.51    1.07
 -13  -1 -13   19.69    2.25
  13   1  13   17.89    1.03
  13  -1  13   17.04    1.06
 -13   1 -13   15.59    2.24
  13  -1  13   18.31    1.16
  13  -1  14    1.85    0.91
  13   1  14   -0.41    1.08
  13  -1  14    0.14    0.83
  13   1  14   -0.19    0.79
  13  -1  14    0.20    0.83
  13   1  15   92.96    2.71
  13  -1  15   98.74    2.75
  13  -1  15  100.00    2.78
  13   1  15  101.84    2.89
  13   1  16   63.79    1.98
  13  -1  16   68.42    2.02
  13   1  16   66.73    2.17
  13   1  17    7.53    0.80
  13  -1  17    6.40    0.82
  13   1  18    3.41    0.89
  13   1  18    3.05    0.69
  13  -1  18    3.48    0.70
  13   1  19    0.22    0.80
  13   1  19    0.11    0.59
  13  -1  19   -0.23    0.57
  13   1  20   20.47    0.97
  13   1  21   -0.14    0.57
  13   1  22   24.33    0.76
  13  -3 -25    3.54    0.43
  13  -3 -25    3.48    0.53
  13  -3 -24    0.86    0.55
  13  -3 -24    2.03    0.68
  13  -3 -24    2.89    0.63
  13  -3 -23   24.22    1.02
  13  -3 -23   25.17    1.08
  13  -3 -23   23.75    1.04
 -13  -3  23   24.05    1.00
  13  -3 -22    0.67    0.76
  13  -3 -22    0.71    0.88
 -13  -3  22    0.70    0.69
 -13  -3  22    1.23    0.65
 -13  -3  22    1.69    0.73
  13  -3 -22    1.18    0.86
  13  -3 -21   40.15    1.50
 -13  -3  21   43.48    1.43
  13  -3 -21   39.32    1.53
 -13  -3  21   41.23    1.40
  13  -3 -21   37.97    1.50
 -13  -3  21   42.68    1.48
 -13  -3  20   33.05    1.28
  13  -3 -20   28.54    1.39
 -13  -3  20   31.65    1.25
  13  -3 -20   29.79    1.40
 -13  -3  20   31.13    1.31
 -13  -3  19   42.90    1.52
  13  -3 -19   38.49    1.46
 -13  -3  19   43.95    1.50
  13  -3 -19   41.66    1.63
 -13  -3  18   28.62    1.26
  13  -3 -18   24.13    1.23
  13  -3 -18   25.56    1.41
 -13  -3  18   25.95    1.20
  13  -3 -18   26.23    1.40
 -13  -3  18   26.31    1.32
  13  -3 -17    2.66    1.12
 -13  -3  17    5.12    0.91
 -13  -3  17    5.70    0.88
 -13  -3  17    4.21    1.03
  13  -3 -16   -0.48    1.13
 -13  -3  16    0.37    0.86
 -13  -3  16    0.27    0.84
 -13  -3  16    0.89    1.02
 -13  -3  15   19.04    1.12
  13  -3 -15   19.95    1.36
 -13  -3  15   19.24    1.08
  13  -3 -15   18.47    1.30
 -13  -3  15   22.06    1.34
  13  -3 -14   16.86    1.32
 -13  -3  14   19.53    1.09
  13  -3 -14   18.12    1.32
  13  -3 -14   15.04    2.91
 -13  -3  14   15.00    1.81
 -13  -3  14   18.54    1.04
  13  -3 -14   17.03    1.28
 -13  -3  14   18.54    1.27
 -13  -3  13    0.65    1.50
  13  -3 -13   -0.11    1.04
  13  -3 -13    1.83    1.08
  13  -3 -13    0.74    2.62
  13  -3 -13    1.00    1.09
 -13  -3  13    0.78    1.05
  13  -3 -12  119.71    3.59
  13  -3 -12  125.42    3.51
  13  -3 -12  127.86    3.46
  13  -3 -12  122.33    5.19
 -13  -3  12  127.94    4.26
 -13  -3  12  130.06    3.53
  13  -3 -11    5.39    1.07
  13  -3 -11    7.53    2.70
  13  -3 -11    5.14    1.08
  13  -3 -11    7.09    1.06
 -13  -3  11    3.21    1.03
 -13  -3  11    5.20    0.77
 -13  -3  11    4.23    1.49
  13  -3 -10    1.35    1.06
  13  -3 -10    3.27    1.00
 -13  -3  10    3.58    1.02
  13  -3 -10    4.58    1.50
  13  -3  -9   31.03    1.46
  13  -3  -9   32.41    1.57
  13  -3  -9   28.88    2.02
  13  -3  -8  119.37    3.49
  13  -3  -8  130.27    3.54
  13  -3  -8  120.41    4.22
  13  -3  -7  271.07    7.04
  13  -3  -7  286.84    7.09
  13  -3  -7  272.19    7.78
  13  -3  -6   92.34    2.77
  13  -3  -6   93.87    2.83
  13  -3  -5    7.62    1.01
 -13   3   5    6.29    0.78
  13  -3  -5    8.03    1.08
  13  -3  -4  333.52    8.55
  13  -3  -4  349.24    8.60
  13  -3  -4  346.90    8.61
  13  -3  -3    2.31    1.01
  13  -3  -3    2.07    1.05
  13  -3  -3    2.61    1.04
  13  -3  -2   84.05    2.54
  13  -3  -2   83.93    2.56
  13  -3  -2   79.64    2.53
  13  -3  -2   82.21    2.31
  13  -3  -1  140.64    3.88
  13  -3  -1  135.96    3.85
  13  -3  -1  142.88    3.65
  13  -3   0  353.79    8.72
  13  -3   0  353.83    8.88
  13  -3   0  351.99    8.85
  13  -3   0  359.75    8.69
  13  -3   1  267.30    6.67
  13  -3   1  270.32    6.81
  13  -3   1  258.65    6.77
  13  -3   1  270.63    6.61
  13  -3   2  383.73    9.48
  13  -3   2  388.70    9.60
  13  -3   2  386.28    9.41
  13  -3   3  298.72    7.51
  13  -3   3  298.36    7.36
  13  -3   3  290.15    7.24
  13  -3   4  160.82    4.36
  13  -3   4  163.56    4.24
  13  -3   4  157.76    4.23
  13  -3   4  158.02    4.08
  13  -3   5    9.99    1.21
  13  -3   5   10.12    1.00
  13  -3   5    8.99    0.94
  13  -3   6  236.19    6.20
  13  -3   6  245.23    6.16
  13  -3   7   68.82    2.17
  13  -3   7   53.21    2.79
  13  -3   8  577.31   14.07
  13  -3   9    8.14    1.02
  13  -3  10   31.90    1.48
 -13  -3 -11   83.41    2.62
  13  -3  11   89.22    2.60
 -13  -3 -12    4.69    0.94
 -13  -3 -13   14.95    1.04
  13  -3  13   14.12    0.98
 -13  -3 -14    0.47    0.74
  13  -3  14    0.93    0.68
 -13  -3 -15    6.15    0.67
  13  -3  15    6.15    0.66
  13  -3  16    2.73    0.74
  13  -3  17    3.00    0.64
  13  -3  18    1.16    0.46
  13  -5 -10   79.32    2.11
  13  -5 -10   75.77    2.11
  13  -5  -9  441.43   10.61
  13  -5  -9  436.45   10.60
  13  -5  -8   21.36    0.99
  13  -5  -7   15.31    0.93
  13  -5  -6   72.97    2.11
  13  -5  -5  155.78    4.01
  13  -5  -4    0.66    0.78
  13  -5  -3   13.11    0.82
  13  -5  -3   13.27    0.93
  13  -5  -2    0.89    0.69
  13  -5  -2    0.62    0.77
  13  -5  -1   18.86    0.97
  13  -5  -1   19.78    1.00
  13  -5   0   -0.06    0.69
  13  -5   0    1.67    0.73
  13  -5   1   14.23    0.86
  13  -5   2   67.43    1.90
 -13  -5  -3    6.19    0.74
  13  -5   3    9.21    0.69
 -13  -5  -4   27.48    1.06
 -13  -5  -5   71.42    1.98
 -13  -5  -6  181.48    4.52
 -14   0  29    0.47    0.45
 -14   0  28   36.12    1.19
 -14   0  27    0.69    0.69
  14   0 -27    0.85    0.63
 -14   0  27    0.60    0.71
 -14   0  26   18.94    1.11
 -14   0  26   20.89    1.08
 -14   0  25   -0.27    0.93
 -14   0  25   -0.21    0.82
 -14   0  24   20.57    1.27
 -14   0  23   -0.62    1.03
 -14   0  22    0.85    1.08
 -14   0  21    1.28    1.03
  14   0 -20   22.27    1.94
 -14   0  19    0.75    0.98
  14   0 -19   -0.34    1.35
 -14   0  18   73.80    2.37
 -14   0  17    1.54    0.96
  14   0 -17    0.62    1.44
 -14   0  16  447.80   10.99
  14   0 -16  444.46   11.87
 -14   0  15    0.45    0.91
  14   0 -15   -0.74    1.35
 -14   0  14  105.26    2.94
  14   0 -14  106.98    3.76
 -14   0  13   -0.10    0.81
  14   0 -13   -0.51    1.21
 -14   0  12  124.47    3.38
  14   0 -12  131.05    4.13
 -14   0  11   -0.34    0.80
  14   0 -11    0.47    1.31
 -14   0  10  118.32    3.16
  14   0 -10  118.16    3.87
 -14   0   9   -0.48    0.73
 -14   0   9   -1.26    1.38
  14   0  -9    0.86    1.20
 -14   0   8  533.75   13.86
  14   0  -8  529.98   12.68
 -14   0   8  534.46   12.83
 -14   0   7   -0.45    0.75
  14   0  -7    0.26    0.43
 -14   0   6    0.69    0.76
 -14   0   6    1.34    1.42
  14   0  -6    1.62    0.50
 -14   0   5    0.78    1.51
  14   0  -5    2.00    0.51
 -14   0   4  177.91    5.61
  14   0  -3    0.18    0.46
  14   0  -2   66.81    1.78
  14   0  -1   -0.19    0.50
  14   0   0 3133.15   74.37
  14   0   0 3111.98   73.68
  14   0   1    0.07    1.37
  14   0   1    0.28    0.54
  14   0   2   -1.16    1.37
  14   0   2    0.06    0.56
  14   0   3    0.15    1.50
  14   0   3    0.46    0.59
  14   0   4  135.14    3.47
 -14   0  -4  140.44    4.75
  14   0   5    0.41    0.83
  14   0   5   -0.37    0.64
 -14   0  -5    1.44    1.67
  14   0   6  127.73    3.49
  14   0   6  131.28    3.38
 -14   0  -6  127.03    4.75
  14   0   7   -0.05    0.82
  14   0   7    0.20    0.71
 -14   0  -7    1.36    1.90
  14   0   8    0.73    0.80
  14   0   8    0.34    0.72
 -14   0  -8    2.08    1.99
  14   0   9    1.02    0.83
  14   0   9    0.13    0.76
  14   0  10    6.71    0.88
  14   0  10    6.85    0.85
  14   0  11    0.34    0.78
  14   0  11    0.96    0.78
 -14   0 -11    0.44    1.91
  14   0  12   -0.18    0.74
 -14   0 -12    3.89    2.05
  14   0  13   -0.05    0.80
 -14   0 -13    1.35    1.89
  14   0  14    2.04    1.07
  14   0  14    0.84    0.86
  14   0  15    0.81    1.01
  14   0  15    0.17    0.82
  14   0  16    7.34    0.86
  14   0  17    0.48    0.89
  14   0  17    0.19    0.73
  14   0  18    5.03    0.87
  14   0  18    5.29    0.71
  14   0  19   -0.26    0.71
  14   0  19    0.48    0.57
  14   0  20  125.50    3.21
  14   0  21    0.20    0.45
  14  -2 -27    4.14    0.56
 -14  -2  27    3.65    0.51
  14  -2 -26    0.34    0.51
  14  -2 -26    0.38    0.69
 -14  -2  26    0.31    0.63
  14  -2 -26   -0.08    0.68
 -14   2  26    0.15    0.46
  14  -2 -25    3.15    0.61
  14  -2 -25    3.25    0.84
 -14  -2  25    3.48    0.67
  14  -2 -25    3.25    0.80
 -14  -2  25    3.92    0.65
 -14  -2  25    2.95    0.73
 -14  -2  24    2.09    0.75
  14  -2 -24    2.79    0.91
 -14  -2  24    2.42    0.73
  14  -2 -24    3.05    0.68
 -14  -2  24    0.95    0.80
  14  -2 -24    1.26    0.92
 -14  -2  23   24.21    1.10
  14  -2 -23   20.44    1.26
  14  -2 -23   24.79    1.07
 -14  -2  23   27.74    1.23
 -14  -2  23   25.01    1.15
 -14   2  22   49.39    1.66
 -14  -2  22   50.78    1.74
 -14  -2  22   52.64    1.71
  14  -2 -22   50.84    1.64
 -14  -2  22   53.76    1.72
 -14   2  21  261.92    6.73
 -14  -2  21  266.79    6.78
  14  -2 -21  270.17    6.69
 -14  -2  21  280.11    6.83
 -14  -2  21  269.10    6.72
 -14  -2  20  144.80    3.88
 -14   2  20  136.76    3.77
 -14  -2  20  141.37    3.83
  14  -2 -20  140.94    3.72
 -14  -2  20  145.41    3.77
 -14   2  19   23.29    1.17
 -14  -2  19   21.35    1.19
  14  -2 -19   22.46    1.11
 -14  -2  19   24.61    1.32
 -14  -2  19   23.18    1.19
 -14   2  18  234.95    6.06
 -14  -2  18  239.41    6.08
  14  -2 -18  233.70    5.98
 -14  -2  18  249.11    6.17
 -14  -2  18  235.60    6.01
 -14  -2  17   63.32    2.14
 -14  -2  16    6.61    1.61
 -14  -2  16    7.03    1.13
 -14   2  16    6.06    0.90
 -14  -2  16    7.53    0.89
 -14  -2  15   10.00    1.67
 -14   2  15   10.61    0.94
 -14  -2  15   11.55    1.12
 -14  -2  15   11.79    0.92
  14  -2 -15   12.61    2.03
 -14   2  14   11.26    0.92
 -14  -2  14   10.76    1.57
 -14  -2  14   10.94    0.84
 -14  -2  14   12.48    1.12
 -14  -2  14   11.61    0.87
  14  -2 -14   13.34    1.95
 -14   2  13   51.71    1.73
 -14  -2  13   51.77    1.62
 -14  -2  13   54.29    1.83
  14  -2 -13   53.57    2.84
 -14  -2  13   52.04    1.63
 -14   2  12    0.98    0.78
 -14  -2  12    0.03    0.90
  14  -2 -12    0.64    1.63
 -14   2  11   84.23    2.44
 -14  -2  11   85.59    2.51
  14  -2 -11   84.97    3.40
  14  -2 -10    7.94    0.90
 -14   2  10    7.33    0.86
 -14  -2  10    7.93    0.95
  14  -2 -10    5.65    1.61
  14  -2  -9    2.27    0.83
 -14   2   9    1.33    0.78
 -14  -2   9    2.45    0.82
  14  -2  -9    3.36    1.54
  14  -2  -9    1.74    0.65
  14  -2  -8  249.33    6.37
 -14  -2   8  253.16    6.37
  14  -2  -8  261.92    7.23
  14  -2  -8  250.44    6.24
 -14   2   8  258.05    6.35
 -14  -2   7  545.11   13.26
  14  -2  -7  560.38   14.09
  14  -2  -7  544.57   13.15
 -14   2   7  547.85   13.26
 -14  -2   6  250.60    6.49
  14  -2  -6  269.42    7.29
  14  -2  -6  263.16    6.38
 -14  -2   5   42.19    2.52
  14  -2  -5   37.92    2.07
  14  -2  -5   37.48    1.29
  14  -2  -4  159.58    4.77
  14  -2  -4  156.29    4.01
 -14  -2   4  165.18    5.38
  14  -2  -4  155.83    3.98
  14  -2  -3    1.13    0.62
 -14  -2   3    0.61    1.43
  14  -2  -3    0.08    1.11
  14  -2  -3   -0.10    0.68
  14  -2  -2   15.64    0.93
 -14  -2   2   16.70    1.94
  14  -2  -2   14.17    1.00
  14  -2  -2   15.58    0.86
  14  -2  -2   14.76    1.45
  14  -2  -1    2.02    0.74
  14  -2  -1    2.82    0.82
 -14  -2   1    2.24    1.49
  14  -2  -1    2.28    0.81
  14  -2  -1    1.86    0.70
  14  -2   0   11.73    1.71
  14  -2   0   10.75    0.86
  14  -2   0   10.47    0.90
 -14  -2   0   12.41    1.82
  14  -2   0   10.32    0.85
  14  -2   0    9.13    0.79
  14  -2   1    0.62    1.61
  14  -2   1    1.40    0.82
  14  -2   1    1.78    0.75
 -14  -2  -1    1.94    1.62
  14  -2   1    1.52    0.77
  14  -2   1    1.30    0.66
  14  -2   2   24.89    2.05
  14  -2   2   23.04    1.19
 -14  -2  -2   26.85    2.23
  14  -2   2   23.88    1.14
  14  -2   2   24.02    1.11
  14  -2   2   26.31    1.11
  14  -2   2   25.16    1.03
  14  -2   3   -1.13    1.59
  14  -2   3    0.13    0.84
  14  -2   3    1.55    0.71
 -14  -2  -3   -1.49    1.53
  14  -2   3    0.65    0.78
  14  -2   3   -0.04    0.63
  14  -2   4   53.70    2.76
  14  -2   4   50.41    1.77
 -14  -2  -4   55.94    3.02
 -14   2  -4   50.18    2.67
  14  -2   4   52.68    1.66
  14  -2   4   50.70    1.57
  14  -2   5   55.64    2.85
  14  -2   5   55.01    1.86
 -14  -2  -5   55.35    3.03
  14  -2   5   55.11    1.86
 -14   2  -5   54.62    2.71
  14  -2   5   54.78    1.74
  14  -2   5   52.31    1.67
  14  -2   6   17.62    1.12
  14  -2   6   15.84    2.05
  14  -2   6   17.59    1.20
 -14  -2  -6   14.04    2.00
 -14  -2  -6   14.87    1.74
  14  -2   6   17.85    1.03
 -14   2  -6   20.23    1.98
  14  -2   6   17.71    0.91
  14  -2   7   71.74    3.30
  14  -2   7   72.35    2.19
  14  -2   7   72.28    2.29
 -14  -2  -7   72.19    3.17
 -14   2  -7   68.64    3.19
  14  -2   7   73.13    2.13
  14  -2   7   68.43    2.04
  14  -2   8  139.53    4.96
  14  -2   8  151.22    3.96
 -14  -2  -8  153.56    5.06
 -14   2  -8  141.77    5.05
  14  -2   8  141.61    3.72
  14  -2   9    6.48    1.86
  14  -2   9    5.16    1.07
 -14  -2  -9    1.89    1.53
 -14   2  -9    3.74    1.69
  14  -2  10    0.12    1.68
  14  -2  10    1.83    1.03
 -14  -2 -10    0.39    1.52
  14  -2  10    0.91    0.85
 -14   2 -10    1.05    1.69
  14  -2  11   36.28    1.57
  14  -2  11   35.18    1.39
  14   2  12    9.08    1.06
  14  -2  12    9.11    0.91
  14   2  13    4.66    0.97
  14   2  13    4.92    0.71
  14  -2  13    4.73    0.85
 -14  -2 -14  323.44    7.95
  14   2  14  308.44    7.80
  14  -2  14  330.55    7.87
  14   2  15    2.16    0.84
  14   2  15    2.74    0.61
  14  -2  15    2.09    0.70
  14   2  16   15.94    0.79
  14  -2  16   17.73    0.87
  14   2  16   18.78    0.99
  14   2  17    2.04    0.69
  14  -2  17    0.92    0.55
  14   2  18    6.56    0.63
  14   2  19   -0.09    0.47
  14  -2  20    0.01    0.36
  14  -4 -21  156.03    3.84
  14  -4 -20    4.12    0.58
  14  -4 -19    9.07    0.74
  14  -4 -19   10.09    0.72
  14  -4 -18   87.59    2.30
  14  -4 -18   84.90    2.33
  14  -4 -18   79.18    2.28
  14  -4 -17   21.66    1.07
  14  -4 -17   20.56    1.04
  14  -4 -17   22.02    1.00
  14  -4 -16   22.14    1.12
  14  -4 -16   22.13    1.10
  14  -4 -16   20.01    0.97
  14  -4 -15   10.20    0.95
  14  -4 -15    8.48    1.00
  14  -4 -15   10.78    0.88
  14  -4 -14   37.68    1.47
  14  -4 -14   39.64    1.51
  14  -4 -14   38.95    1.45
  14  -4 -13   14.87    1.10
  14  -4 -13   13.79    1.10
  14  -4 -13   16.34    1.06
  14  -4 -12    7.30    1.02
  14  -4 -12    8.91    1.00
  14  -4 -11   94.48    2.85
  14  -4 -11   98.16    2.86
  14  -4 -11  100.32    2.84
  14  -4 -10   44.52    1.72
  14  -4 -10   43.83    1.73
  14  -4 -10   44.48    1.69
  14  -4  -9    7.62    1.04
  14  -4  -9    5.02    1.05
  14  -4  -9    5.79    1.06
  14  -4  -8  102.11    2.98
  14  -4  -7    5.66    1.09
  14  -4  -6   22.14    1.29
  14  -4  -5    1.74    1.07
  14  -4  -4  300.01    7.62
  14  -4  -3   32.16    1.58
  14  -4  -2    0.35    1.05
  14  -4  -1   25.65    1.43
 -14  -4   1   23.05    1.34
  14  -4   0   46.04    1.80
 -14  -4   0   46.41    1.76
  14  -4   1    0.10    1.05
 -14  -4  -1    1.63    1.02
  14  -4   1    0.86    0.94
  14  -4   2   29.15    1.45
 -14  -4  -2   25.47    1.44
  14  -4   2   28.89    1.31
  14  -4   3   -0.44    1.01
 -14  -4  -3   -0.37    1.00
  14  -4   3    0.42    0.85
 -14  -4  -4    9.75    1.14
  14  -4   4   10.99    0.93
 -14  -4  -5    1.53    1.02
  14  -4   5    2.40    0.76
  14  -4   6   10.31    1.02
 -14  -4  -6   11.62    1.13
  14  -4   6   12.94    0.84
  14  -4   6   10.50    1.04
 -14  -4  -7    1.50    0.98
  14  -4   7    1.11    0.91
 -14  -4  -8   43.40    1.64
  14  -4   8   44.57    1.59
 -14  -4  -9  183.30    4.84
  14  -4   9  191.32    4.79
 -14  -4 -10   66.03    1.99
  14  -4  10   64.90    1.94
 -14  -4 -11  204.64    5.24
  14  -4  11  213.32    5.21
 -14  -4 -12   83.52    2.29
  14  -4  12   86.64    2.27
 -15  -1  29    1.85    0.36
  15  -1 -28    1.04    0.56
 -15   1  28    1.23    0.45
 -15  -1  28    1.01    0.54
 -15  -1  27    0.42    0.68
 -15   1  27    0.63    0.56
 -15   1  26    4.04    0.73
 -15  -1  26    3.57    0.78
  15  -1 -26    3.99    0.65
 -15  -1  26    3.13    0.77
 -15   1  26    4.32    0.70
 -15   1  25    0.42    0.77
 -15  -1  25    0.24    0.81
  15  -1 -25    0.36    0.68
 -15  -1  25    0.58    0.83
 -15   1  24   11.35    0.97
 -15  -1  24   12.13    1.06
  15  -1 -24   10.31    0.88
 -15  -1  24   11.24    1.00
 -15   1  23   26.44    1.31
 -15  -1  23   27.63    1.38
  15  -1 -23   28.12    1.21
 -15  -1  23   25.64    1.32
 -15   1  22   22.34    1.26
 -15  -1  22   20.97    1.29
 -15  -1  22   23.00    1.27
 -15   1  21    3.52    0.99
 -15  -1  21    2.40    1.00
 -15  -1  21    2.71    1.02
 -15   1  20   17.98    1.20
 -15  -1  20   18.98    1.24
 -15  -1  20   17.19    1.22
 -15   1  19  257.85    6.85
 -15  -1  19  284.09    6.88
 -15  -1  18    0.53    0.99
 -15   1  17  649.01   15.99
 -15  -1  17  659.18   15.99
 -15  -1  17  669.41   15.98
  15  -1 -17  654.11   17.17
 -15   1  16  230.05    5.92
 -15  -1  16  232.02    5.92
  15  -1 -16  236.43    7.08
 -15  -1  16  230.78    5.92
 -15   1  15  254.82    6.46
 -15  -1  15  259.08    6.43
 -15  -1  15  250.99    6.42
  15  -1 -15  250.42    7.50
 -15   1  14  115.25    3.22
 -15  -1  14  116.42    3.16
 -15  -1  14  112.54    3.15
  15  -1 -14  124.49    4.26
 -15   1  13  131.59    3.46
 -15  -1  13  125.85    3.40
 -15  -1  13  121.26    3.40
  15  -1 -13  132.95    4.46
 -15   1  12  126.26    3.40
 -15  -1  12  124.83    3.33
  15  -1 -12  127.89    4.34
 -15  -1  12  122.61    3.32
 -15   1  11    5.76    0.91
 -15  -1  11    4.57    0.77
  15   1 -11    5.09    1.23
  15  -1 -11    5.82    1.61
  15  -1 -11    4.30    0.55
 -15   1  10    2.77    0.88
 -15  -1  10    2.23    0.67
  15   1 -10    4.58    1.16
  15  -1 -10    1.70    1.52
  15  -1 -10    1.79    0.55
 -15  -1   9   36.64    1.28
  15  -1  -9   34.52    2.15
  15  -1  -9   35.39    1.15
 -15   1   9   37.05    1.40
 -15  -1   8   29.19    1.10
  15  -1  -8   29.12    1.02
 -15   1   8   28.09    1.79
 -15  -1   8   30.50    2.42
  15  -1  -8   30.67    2.05
 -15   1   8   32.08    1.29
 -15  -1   7   71.03    2.00
 -15   1   7   76.74    2.92
 -15  -1   7   77.73    3.36
  15  -1  -7   74.02    2.88
  15  -1  -7   69.51    1.92
 -15  -1   6   11.62    0.73
 -15  -1   6    9.79    1.90
  15  -1  -6   13.18    0.72
 -15   1   5  693.56   17.11
 -15  -1   5  699.07   17.45
  15  -1  -5  680.03   15.97
 -15  -1   5  647.09   16.00
  15  -1  -4   27.14    0.99
 -15  -1   4   27.71    1.02
  15  -1  -3    8.46    1.57
 -15  -1   3    7.55    1.96
  15  -1  -3    5.75    0.66
 -15  -1   3    7.40    0.63
  15  -1  -2    0.30    1.46
 -15  -1   2    1.36    1.83
  15  -1  -2    0.69    0.61
  15  -1  -1  341.31    9.11
 -15  -1   1  345.66    9.79
  15  -1  -1  339.63    8.24
  15  -1  -1  338.25    8.24
  15  -1   0   36.57    2.23
  15  -1   0   36.08    1.22
  15  -1   0   34.92    1.20
  15  -1   1  118.71    3.98
  15  -1   1  114.52    3.12
  15  -1   1  111.70    2.98
  15  -1   1  114.87    2.98
  15  -1   2  205.93    6.12
  15  -1   2  204.03    5.24
  15  -1   2  203.05    5.10
  15  -1   2  205.99    5.10
  15   1   3    6.24    0.87
  15   1   3    7.23    1.30
  15  -1   3    2.70    1.82
  15  -1   3    6.37    0.94
  15  -1   3    5.02    0.73
 -15   1  -3    6.67    1.67
  15  -1   3    5.90    0.75
  15  -1   4   -0.20    1.83
  15  -1   4   -0.80    0.86
  15  -1   4    0.02    0.72
  15  -1   4    0.35    0.70
 -15   1  -4    1.02    1.65
  15  -1   5   -1.13    1.83
  15  -1   5    0.08    0.92
  15   1   5    0.16    0.62
  15  -1   5   -0.23    0.77
 -15   1  -5    1.54    1.68
  15  -1   5    0.58    0.66
  15  -1   6    2.14    1.87
  15  -1   6    4.77    1.00
  15   1   6    3.77    0.86
  15   1   6    4.04    0.69
  15  -1   6    3.25    0.79
 -15   1  -6    4.84    1.82
  15  -1   6    3.09    0.70
  15  -1   7   18.44    2.24
  15  -1   7   17.63    1.19
  15   1   7   17.02    1.01
  15   1   7   16.90    0.91
  15  -1   7   17.67    1.03
 -15   1  -7   15.70    2.17
  15  -1   7   16.59    0.95
  15  -1   8   37.16    2.65
  15  -1   8   33.98    1.46
  15   1   8   33.73    1.27
  15  -1   8   34.32    1.36
 -15   1  -8   33.38    2.56
  15  -1   8   33.36    1.26
  15  -1   9  147.33    3.94
  15   1   9  145.31    3.78
  15  -1   9  145.59    3.82
 -15   1  -9  140.38    5.26
  15  -1   9  144.78    3.77
  15  -1   9  143.67    5.10
  15  -1  10   21.84    2.33
  15  -1  10   24.19    1.30
 -15   1 -10   26.64    2.45
  15  -1  11  158.37    4.04
  15  -1  11  152.33    4.20
  15   1  11  159.29    4.09
  15  -1  11  157.43    4.12
 -15   1 -11  162.53    5.71
  15  -1  11  155.64    5.37
  15  -1  12    0.34    0.91
  15  -1  12    1.22    0.92
  15   1  12    0.96    0.77
  15  -1  12    0.87    0.86
  15  -1  12    1.14    0.65
  15  -1  13   10.45    1.00
  15   1  13    8.18    1.17
  15   1  13   10.95    0.89
  15  -1  13    9.50    0.93
  15   1  14    1.04    1.01
  15   1  14    1.11    0.77
  15  -1  14    1.76    0.83
  15   1  15   28.43    1.15
  15  -1  15   28.61    1.19
  15  -1  15   27.90    1.20
  15   1  16    3.35    0.95
  15   1  16    1.22    0.67
  15  -1  16    2.82    0.70
  15   1  17    2.57    0.85
  15   1  17    1.66    0.61
  15  -1  17    1.37    0.63
  15   1  18   18.56    0.79
  15  -1  18   18.77    0.81
  15   1  18   22.14    1.01
  15   1  19   42.43    1.34
  15   1  20    0.90    0.49
  15  -3 -24    0.55    0.40
  15  -3 -23    2.28    0.57
  15  -3 -23    2.96    0.64
  15  -3 -23    4.09    0.60
  15  -3 -22    2.16    0.67
  15  -3 -22    1.93    0.73
  15  -3 -22    3.45    0.70
 -15  -3  22    1.04    0.71
  15  -3 -21    0.13    0.74
  15  -3 -21    1.60    0.80
  15  -3 -21    1.77    0.77
 -15  -3  21   -0.05    0.78
  15  -3 -20   36.86    1.39
  15  -3 -20   35.00    1.31
  15  -3 -20   37.57    1.39
  15  -3 -20   38.32    1.36
 -15  -3  20   37.77    1.45
  15  -3 -19    1.19    0.84
  15  -3 -19    1.05    0.77
  15  -3 -19    1.29    0.88
  15  -3 -19    1.96    0.87
 -15  -3  19   -0.68    0.89
  15  -3 -18    9.04    0.95
  15  -3 -18    8.80    1.00
  15  -3 -18    8.47    0.98
  15  -3 -17   19.55    1.18
 -15  -3  17   19.41    0.98
  15  -3 -17   19.04    1.14
 -15  -3  17   19.95    0.95
 -15  -3  17   20.31    1.26
  15  -3 -16   74.28    2.40
 -15  -3  16   82.34    2.44
  15  -3 -15    0.54    0.95
 -15  -3  15    1.78    1.01
  15  -3 -14   31.70    1.50
 -15  -3  14   38.10    1.61
  15  -3 -13   46.17    1.75
 -15  -3  13   44.06    1.80
  15  -3 -12  154.98    4.21
  15  -3 -11    4.14    0.99
  15  -3 -11    4.58    1.53
  15  -3 -10    4.86    1.01
  15  -3 -10    4.82    1.18
  15  -3 -10    3.92    1.51
  15  -3  -9    0.24    0.93
  15  -3  -9   -1.26    1.12
  15  -3  -9    1.79    1.30
  15  -3  -8    7.27    1.05
  15  -3  -8    6.27    1.12
  15  -3  -8    7.52    1.48
  15  -3  -7  269.84    6.87
  15  -3  -7  264.93    7.63
  15  -3  -7  280.08    6.96
 -15   3   7  266.05    6.76
  15  -3  -6   20.90    1.24
  15  -3  -6   19.62    1.35
 -15   3   6   19.17    1.07
  15  -3  -5    0.07    0.93
 -15   3   5    1.23    0.77
  15  -3  -5    0.14    1.08
  15  -3  -5    0.64    1.08
  15  -3  -4  151.24    4.07
  15  -3  -4  145.63    4.12
  15  -3  -4  155.74    4.16
  15  -3  -3  245.31    6.23
  15  -3  -3  242.30    6.21
  15  -3  -3  237.41    6.01
  15  -3  -2  724.22   17.38
  15  -3  -2  702.96   17.37
  15  -3  -2  719.31   17.21
  15  -3  -1  843.31   20.23
  15  -3  -1  837.72   20.21
  15  -3  -1  832.62   20.06
  15  -3   0  295.71    7.49
  15  -3   0  310.29    7.62
  15  -3   0  302.36    7.60
  15  -3   1   13.95    0.95
  15  -3   1   14.00    1.14
  15  -3   2   44.50    1.80
  15  -3   2   43.33    1.57
  15  -3   3    0.29    1.14
  15  -3   3    0.94    0.87
  15  -3   3    0.57    0.90
  15  -3   3    1.23    0.72
  15  -3   4    7.52    1.17
  15  -3   4   10.62    0.96
  15  -3   4    8.03    0.77
  15  -3   5  112.35    3.27
  15  -3   5  115.10    3.18
  15  -3   5  113.06    3.01
  15  -3   6    4.81    0.96
  15  -3   6    4.34    0.96
  15  -3   6    4.56    0.65
  15  -3   7   93.25    2.71
  15  -3   8   18.63    1.12
 -15  -3  -9    0.32    0.98
 -15  -3 -10   10.94    1.06
 -15  -3 -11   53.00    1.85
  15  -3  11   54.39    1.77
 -15  -3 -12   23.01    1.16
  15  -3  12   24.81    1.10
 -15  -3 -13   11.02    0.86
  15  -3  13   11.98    0.79
 -15  -3 -14   16.58    0.82
  15  -3  14   15.03    0.75
  15  -3  14   17.20    0.93
  15  -3  15   23.63    0.94
  15  -3  16    3.98    0.53
  15  -5 -11   43.29    1.26
  15  -5 -10  268.43    6.53
  15  -5  -9   35.74    1.18
  15  -5  -8    8.93    0.71
  15  -5  -7   30.92    1.13
  15  -5  -6   97.01    2.59
  15  -5  -5   32.47    1.17
  15  -5  -4    8.02    0.75
  15  -5  -3    7.17    0.67
  15  -5  -3    7.89    0.73
  15  -5  -2    1.53    0.64
  15  -5  -2    1.82    0.65
  15  -5  -1   45.14    1.41
  15  -5  -1   45.32    1.38
  15  -5   0   23.59    0.93
  15  -5   1    6.55    0.60
 -16   0  29   -0.16    0.35
 -16   0  28  123.05    3.12
 -16   0  27    0.96    0.64
  16   0 -27    1.04    0.57
 -16   0  27    1.01    0.63
 -16   0  26   10.13    0.88
 -16   0  26   10.54    0.83
 -16   0  25    0.25    0.85
 -16   0  25    0.14    0.76
 -16   0  24  188.75    4.92
 -16   0  24  185.89    4.82
 -16   0  23   -0.16    1.00
 -16   0  23    0.78    0.87
 -16   0  22   31.58    1.52
 -16   0  22   32.33    1.41
 -16   0  21    0.17    0.97
 -16   0  21    1.27    0.91
 -16   0  20    0.52    1.02
 -16   0  20    2.55    0.95
  16   0 -19    0.11    1.41
  16   0 -18   67.55    3.02
 -16   0  17    0.23    0.98
  16   0 -17   -0.65    1.49
 -16   0  16  342.84    8.63
 -16   0  16  350.42    8.57
  16   0 -16  342.74    9.57
 -16   0  15    1.23    0.96
 -16   0  15    0.26    0.80
  16   0 -15    0.30    1.35
 -16   0  14  796.81   19.11
 -16   0  14  786.71   19.04
  16   0 -14  804.15   20.04
 -16   0  13    0.97    0.89
 -16   0  13    0.16    0.65
  16   0 -13    1.51    1.39
 -16   0  12  152.01    4.01
  16   0 -12  150.04    4.84
 -16   0  11   -0.36    0.85
  16   0 -11    0.80    1.35
 -16   0  10    1.51    0.84
  16   0 -10   -0.60    1.41
 -16   0   9    0.50    0.80
 -16   0   9    0.45    1.47
  16   0  -8   51.65    1.46
 -16   0   8   54.65    2.78
 -16   0   8   52.54    1.70
 -16   0   7   -0.16    0.75
 -16   0   7   -0.57    1.62
  16   0  -7    0.07    0.48
 -16   0   6   12.41    1.93
  16   0  -6    9.74    0.62
 -16   0   6   11.66    0.88
 -16   0   5    0.12    1.66
  16   0  -5    0.35    0.51
 -16   0   4 1738.87   41.73
  16   0  -4 1694.65   40.28
  16   0  -3    0.19    1.16
  16   0  -2   15.49    1.49
  16   0  -2   13.98    0.68
  16   0  -1    0.07    1.28
  16   0  -1   -0.08    0.51
  16   0   0  250.95    6.81
  16   0   0  242.13    5.96
  16   0   1    0.08    1.36
  16   0   1    0.36    0.56
  16   0   2   33.61    2.17
  16   0   2   32.89    1.14
  16   0   2   31.50    1.38
  16   0   3   -0.64    1.57
  16   0   3   -0.39    0.64
  16   0   3    0.49    0.88
  16   0   4   35.43    2.36
  16   0   4   34.91    1.47
  16   0   4   36.93    1.27
  16   0   5    0.51    1.69
  16   0   5    0.18    0.96
  16   0   5   -0.28    0.68
  16   0   6    6.54    1.84
  16   0   6    5.36    1.00
  16   0   6    5.88    0.80
  16   0   7    0.45    1.77
  16   0   7    0.58    0.91
  16   0   7    0.40    0.76
  16   0   8  117.32    3.25
  16   0   8  118.59    3.18
  16   0   9   -0.37    0.87
  16   0  10  210.27    5.39
  16   0  11    0.08    0.77
  16   0  11    0.07    0.83
  16   0  12   20.96    1.09
  16   0  13    0.73    1.04
  16   0  13    0.21    0.77
  16   0  14   28.46    1.20
  16   0  14   30.46    1.40
  16   0  15    1.02    0.89
  16   0  15    0.19    0.72
  16   0  16   12.72    0.81
  16   0  16   13.01    0.99
  16   0  17    0.12    0.76
  16   0  17    0.25    0.56
  16   0  18   71.13    1.98
  16   0  18   79.08    2.07
  16   0  19    0.67    0.48
 -16  -2  27   -0.06    0.44
  16  -2 -26   16.66    0.73
 -16  -2  26   18.66    0.85
  16  -2 -25    2.12    0.50
  16  -2 -25    3.31    0.67
  16  -2 -25    1.62    0.64
 -16  -2  25    2.85    0.71
  16  -2 -24   28.26    1.09
  16  -2 -24   31.48    1.18
  16  -2 -24   31.36    1.16
 -16  -2  24   30.87    1.24
  16  -2 -23    8.89    0.90
 -16   2  23    8.17    0.73
  16  -2 -23    7.77    0.88
 -16  -2  23    7.53    0.90
 -16   2  22    1.16    0.72
  16  -2 -22    2.03    0.89
  16  -2 -22    1.84    0.86
 -16  -2  22    0.16    0.85
  16  -2 -21    1.70    0.93
 -16   2  21    2.09    0.78
  16  -2 -21    1.12    0.89
 -16   2  20    1.68    0.80
 -16  -2  20    0.67    0.76
 -16  -2  20    0.63    0.72
 -16  -2  20    0.89    0.68
  16  -2 -20    1.60    0.67
 -16  -2  20    1.90    0.93
 -16  -2  19   76.58    2.33
 -16   2  19   70.19    2.18
 -16  -2  19   68.69    2.15
 -16   2  18  267.89    6.99
 -16  -2  18  291.92    7.09
 -16   2  17   22.33    1.15
 -16  -2  17   21.04    1.33
 -16   2  16   29.68    1.32
 -16  -2  16   28.22    1.45
  16  -2 -16   27.38    2.42
 -16  -2  15   26.64    1.39
  16  -2 -15   22.70    2.24
  16  -2 -14    2.20    0.88
 -16   2  14    3.02    0.86
 -16  -2  14    4.01    1.01
  16  -2 -14    2.88    1.72
  16  -2 -13    6.24    0.90
 -16   2  13    6.20    0.91
 -16  -2  13    6.95    1.03
  16  -2 -13    5.92    1.70
 -16   2  12   56.00    1.82
  16  -2 -12   50.31    1.81
 -16  -2  12   56.59    1.88
  16  -2 -12   53.33    2.77
 -16   2  11   17.81    1.09
  16  -2 -11   17.38    1.05
 -16  -2  11   18.27    1.19
  16  -2 -11   16.52    1.94
 -16   2  10   55.97    1.81
  16  -2 -10   51.61    2.68
  16  -2 -10   51.96    1.76
 -16  -2  10   52.12    1.84
  16  -2  -9    0.17    0.77
 -16   2   9    0.52    0.86
 -16  -2   9   -0.52    0.92
  16  -2  -9    0.81    1.42
  16  -2  -9   -0.35    0.68
  16  -2  -8    0.14    0.77
 -16   2   8    0.49    0.86
 -16  -2   8   -0.49    0.86
  16  -2  -8   -0.88    1.41
  16  -2  -8    0.37    0.68
  16  -2  -7   20.82    1.08
  16  -2  -7   20.20    1.88
  16   2  -7   21.75    1.15
  16  -2  -7   23.23    1.01
 -16   2   7   22.24    1.19
  16  -2  -6   49.86    1.64
  16  -2  -6   49.27    2.45
  16   2  -6   50.68    1.69
  16  -2  -6   51.14    1.58
  16  -2  -5    1.26    0.75
  16  -2  -5    2.16    0.69
 -16  -2   5    1.41    1.77
  16   2  -5   -0.40    0.72
  16  -2  -5    0.37    1.26
  16  -2  -5    0.46    0.66
  16  -2  -4   62.03    1.96
  16  -2  -4   64.45    1.95
  16  -2  -4   65.74    2.74
  16  -2  -4   65.62    1.90
  16  -2  -3    0.66    0.70
  16  -2  -3    0.03    0.81
 -16  -2   3   -0.56    1.73
  16  -2  -3   -0.23    0.85
  16  -2  -3    0.62    1.26
  16  -2  -3    0.52    0.69
  16  -2  -2    4.01    0.82
  16  -2  -2    3.28    0.82
 -16  -2   2    3.29    1.70
  16  -2  -2    3.90    0.87
  16  -2  -2    4.56    1.30
  16  -2  -2    4.85    0.79
  16  -2  -1  154.37    4.07
 -16  -2   1  152.56    5.42
  16  -2  -1  151.90    4.07
  16  -2  -1  154.50    4.09
  16  -2  -1  159.11    3.98
  16  -2   0    3.97    1.73
  16  -2   0    5.70    0.93
  16  -2   0    6.34    0.83
 -16  -2   0    5.40    1.93
  16  -2   0    6.23    0.84
  16  -2   0    6.15    0.78
  16  -2   1   25.56    2.25
  16  -2   1   27.91    1.26
  16  -2   1   27.13    1.19
 -16  -2  -1   24.97    2.35
  16  -2   1   27.68    1.13
  16  -2   2  164.96    5.29
  16  -2   2  161.86    4.25
 -16  -2  -2  167.68    5.79
  16  -2   2  156.71    4.21
  16  -2   2  162.81    4.15
  16  -2   3  986.63   24.43
  16  -2   3  990.42   23.42
 -16  -2  -3  950.77   24.94
  16  -2   3  964.73   23.29
  16  -2   4    4.22    0.97
  16  -2   4    4.22    1.88
  16  -2   4    3.56    1.01
 -16  -2  -4    4.77    1.90
  16  -2   4    3.22    0.85
  16  -2   4    3.97    0.73
  16  -2   5  146.04    5.05
  16  -2   5  149.40    3.99
  16  -2   5  151.17    4.05
 -16  -2  -5  148.85    5.45
  16  -2   5  149.36    3.90
  16  -2   5  146.91    3.85
  16  -2   6  113.24    4.25
  16  -2   6  115.54    3.27
 -16  -2  -6  111.97    4.61
  16  -2   7   13.85    2.00
  16  -2   7   15.75    1.22
 -16  -2  -7   16.97    1.80
  16  -2   7   17.15    1.08
  16  -2   7   15.75    0.91
  16  -2   8   20.66    1.28
  16  -2   8   21.83    1.13
  16  -2   8   20.97    0.99
  16  -2   9   14.32    1.16
  16  -2   9   15.55    1.04
  16  -2   9   16.56    0.85
  16  -2  10   14.27    1.02
  16   2  11   -0.70    0.95
  16  -2  11    0.80    0.92
  16  -2  11    1.27    0.79
  16  -2  12    4.43    0.81
 -16  -2 -13   20.95    1.10
  16  -2  13   18.17    0.97
  16   2  13   19.94    1.10
 -16  -2 -14   12.35    0.85
  16  -2  14   13.30    0.82
  16   2  14   14.16    0.96
  16   2  15  109.23    2.90
  16   2  16   32.15    1.13
  16   2  17    1.57    0.50
  16   2  18   36.10    1.02
  16  -4 -20    0.75    0.38
  16  -4 -19    0.80    0.50
  16  -4 -19    0.44    0.46
  16  -4 -18   17.15    0.79
  16  -4 -18   15.66    0.79
  16  -4 -17   28.94    1.09
  16  -4 -17   28.11    1.10
  16  -4 -16    4.69    0.73
  16  -4 -16    3.34    0.74
  16  -4 -16    5.39    0.69
  16  -4 -15   77.27    2.22
  16  -4 -15   78.71    2.27
  16  -4 -15   77.67    2.22
  16  -4 -14    3.94    0.79
  16  -4 -14    4.15    0.86
  16  -4 -14    2.14    0.81
  16  -4 -13    5.46    0.83
  16  -4 -13    4.65    0.92
  16  -4 -13    4.93    0.90
  16  -4 -12   26.39    1.21
  16  -4 -12   26.70    1.27
  16  -4 -12   25.99    1.25
  16  -4 -11    5.99    0.90
  16  -4 -11    6.09    0.95
  16  -4 -11    8.89    1.02
  16  -4 -10   61.45    2.05
  16  -4 -10   62.39    2.05
  16  -4  -9   32.14    1.46
  16  -4  -9   32.22    1.46
  16  -4  -8    5.80    1.02
  16  -4  -8    6.79    1.04
  16  -4  -7    0.57    0.95
  16  -4  -7   -0.32    0.99
  16  -4  -6    7.46    1.07
  16  -4  -6    8.87    1.07
  16  -4  -6    8.53    1.07
  16  -4  -5    0.46    1.03
  16  -4  -5    1.05    0.91
  16  -4  -5    0.38    0.93
  16  -4  -4  243.59    6.23
  16  -4  -4  240.60    6.19
  16  -4  -3    1.59    1.01
  16  -4  -3    0.78    0.92
  16  -4  -2    1.24    1.05
  16  -4  -2    1.44    0.90
 -16  -4   2    1.56    0.87
 -16  -4   1   22.45    1.20
  16  -4  -1   18.66    1.15
 -16  -4   0    4.13    0.93
  16  -4   0    4.55    0.91
 -16  -4  -1   36.72    1.53
  16  -4   1   36.07    1.41
  16  -4   2   32.20    1.38
 -16  -4  -2   30.47    1.40
  16  -4   2   29.72    1.24
  16  -4   3   39.43    1.52
 -16  -4  -3   40.48    1.61
  16  -4   3   37.50    1.37
  16  -4   3   42.23    1.54
  16  -4   4    1.47    0.85
 -16  -4  -4    0.47    0.96
  16  -4   4    0.37    0.64
  16  -4   4    1.64    0.90
  16  -4   5    5.60    0.87
 -16  -4  -5    5.82    0.99
  16  -4   5    5.87    0.94
 -16  -4  -6   36.62    1.47
  16  -4   6   36.27    1.40
 -16  -4  -7   37.91    1.45
  16  -4   7   37.71    1.40
 -16  -4  -8   48.76    1.62
  16  -4   8   48.75    1.58
 -16  -4  -9  135.01    3.58
  16  -4   9  141.28    3.55
 -16  -4 -10  118.91    3.13
  16  -4  10  122.73    3.10
  16  -4  11  120.59    3.02
 -17  -1  28   81.11    2.11
  17  -1 -27    0.79    0.50
 -17  -1  27   -0.18    0.59
 -17   1  27    0.53    0.42
 -17   1  26    9.97    0.73
 -17  -1  26   10.12    0.76
 -17  -1  26    9.34    0.80
 -17   1  26    9.53    0.66
 -17   1  25    8.86    0.81
 -17  -1  25    8.81    0.83
  17  -1 -25    9.19    0.72
 -17   1  25    9.21    0.74
 -17  -1  25    8.59    0.85
 -17   1  24    4.53    0.83
 -17  -1  24    3.26    0.84
  17  -1 -24    3.46    0.69
 -17  -1  24    3.07    0.86
 -17   1  24    3.78    0.69
 -17   1  23  179.20    4.61
 -17  -1  23  178.64    4.63
  17  -1 -23  176.68    4.49
 -17   1  23  172.48    4.50
 -17   1  22   27.87    1.33
 -17  -1  22   28.69    1.35
 -17  -1  22   27.03    1.29
 -17   1  21    9.77    1.04
 -17  -1  21    8.46    1.04
 -17  -1  21    9.65    1.04
 -17   1  20  109.64    3.18
 -17  -1  20  116.78    3.20
 -17  -1  20  109.85    3.18
 -17   1  19  194.03    5.09
 -17  -1  19  194.14    5.07
 -17  -1  19  192.92    5.05
 -17   1  18  272.66    7.06
 -17  -1  18  284.55    7.07
 -17  -1  18  282.79    7.05
  17  -1 -18  263.61    8.18
 -17  -1  17   70.38    2.26
  17  -1 -17   74.01    3.35
 -17   1  16  247.34    6.41
 -17  -1  16  252.95    6.39
 -17  -1  16  251.04    6.37
  17  -1 -16  258.92    7.55
 -17   1  15  134.39    3.71
 -17  -1  15  134.65    3.65
 -17  -1  15  136.07    3.67
  17  -1 -15  132.49    4.79
 -17   1  14   78.75    2.47
 -17  -1  14   81.37    2.39
 -17  -1  14   80.73    2.40
  17  -1 -14   87.16    3.53
 -17   1  13   27.07    1.33
 -17  -1  13   25.70    1.21
  17  -1 -13   28.41    2.19
 -17  -1  13   26.95    1.23
 -17   1  12    2.11    0.95
 -17  -1  12    3.69    0.79
 -17  -1  12    1.91    0.76
  17  -1 -12    2.75    1.57
 -17   1  11  369.61    8.95
 -17  -1  11  364.28    8.88
 -17  -1  11  361.88    8.89
  17   1 -11  366.44    9.66
  17  -1 -11  390.24   10.06
  17  -1 -11  350.35    8.75
 -17   1  10    0.26    0.90
 -17  -1  10    0.74    0.71
 -17  -1  10    0.12    0.71
  17   1 -10    1.95    1.19
  17  -1 -10    2.30    1.69
  17  -1 -10   -0.05    0.56
 -17  -1   9   31.95    1.20
 -17  -1   9   30.38    1.19
  17  -1  -9   26.29    2.15
  17  -1  -9   29.02    1.04
 -17   1   9   32.43    1.36
 -17   1   8    0.22    0.92
 -17  -1   8   -0.02    0.66
 -17   1   8    0.85    1.28
 -17  -1   8    0.14    1.92
  17  -1  -8   -0.69    0.85
  17  -1  -8    0.09    1.61
  17  -1  -8    0.21    0.56
 -17  -1   7   90.40    2.47
 -17   1   7   90.75    3.50
 -17  -1   7   97.34    4.06
  17  -1  -7   95.14    3.49
  17  -1  -7   92.65    2.59
  17  -1  -7   87.25    2.42
 -17   1   7   88.06    2.61
 -17  -1   6   37.84    1.27
 -17   1   6   38.15    2.27
 -17  -1   6   41.28    2.93
  17  -1  -6   36.17    1.44
  17   1  -6   35.56    1.48
  17  -1  -6   35.88    1.22
 -17  -1   5  485.16   11.93
 -17   1   5  513.40   13.25
 -17  -1   5  531.16   13.66
  17  -1  -5  497.32   11.88
  17   1  -5  478.28   12.03
  17  -1  -5  504.34   12.03
 -17   1   4   34.08    2.31
 -17  -1   4   25.99    2.58
  17  -1  -4   31.01    1.28
  17  -1  -4   30.06    1.09
  17   1  -4   28.97    1.33
 -17  -1   4   29.79    1.10
 -17  -1   3   40.91    2.80
  17  -1  -3   43.82    1.56
  17  -1  -3   44.01    1.37
  17   1  -3   39.11    1.56
  17  -1  -2   39.05    2.29
  17   1  -2   36.03    1.44
 -17  -1   2   34.29    2.80
  17  -1  -2   36.35    1.45
  17  -1  -2   37.39    1.25
  17  -1  -1   93.41    3.58
 -17  -1   1   98.00    4.26
  17  -1  -1   93.32    2.66
  17  -1  -1   94.12    2.52
  17   1  -1   87.91    2.64
  17  -1   0  339.61    9.26
 -17  -1   0  353.46   10.06
  17  -1   0  339.96    8.38
  17  -1   0  335.74    8.21
  17  -1   0  335.83    8.22
  17  -1   0  342.00    8.36
  17   1   0  325.66    8.35
  17  -1   1   60.67    2.92
  17  -1   1   63.27    2.03
  17  -1   1   57.76    1.81
  17  -1   1   58.62    1.99
  17   1   1   58.75    1.93
  17  -1   1   63.18    1.80
  17  -1   2   59.25    3.01
  17  -1   2   64.28    2.06
  17  -1   2   59.96    1.83
  17  -1   2   62.05    1.83
  17   1   2   57.29    1.99
  17  -1   3  152.11    5.06
  17  -1   3  149.02    4.03
  17  -1   3  146.29    3.88
  17  -1   3  153.29    3.87
  17  -1   4   37.60    2.59
  17  -1   4   37.75    1.56
  17  -1   4   37.27    1.34
  17  -1   4   36.74    1.35
  17  -1   5    0.11    1.87
  17  -1   5    0.37    0.99
  17   1   5    1.70    0.92
  17  -1   5   -0.34    0.79
  17  -1   5    0.09    0.71
  17  -1   6    2.34    1.88
  17  -1   6    0.47    1.04
  17   1   6    1.91    0.85
  17  -1   6    2.09    0.83
  17  -1   6    3.07    0.76
  17  -1   7  141.24    4.89
  17  -1   7  138.39    3.71
  17   1   7  129.61    3.58
  17  -1   8   73.31    3.51
  17  -1   8   78.55    2.41
  17  -1   9   20.44    2.19
  17  -1   9   19.56    1.19
  17   1   9   19.21    0.99
  17  -1   9   18.10    1.06
  17  -1   9   19.31    0.96
  17  -1  10   53.88    1.88
  17   1  10   53.34    1.70
  17  -1  10   54.18    1.75
  17  -1  10   54.78    1.68
  17  -1  11    0.74    0.89
  17   1  11    1.03    0.72
  17  -1  11    1.65    0.79
  17  -1  11    1.05    0.66
  17  -1  12    4.91    0.87
  17   1  12    3.18    0.73
  17  -1  12    3.88    0.82
  17  -1  12    3.94    0.64
  17  -1  13   37.48    1.44
  17   1  13   37.73    1.34
  17  -1  13   42.18    1.41
  17  -1  13   40.84    1.44
  17   1  14   23.82    1.00
  17  -1  14   23.60    1.04
  17   1  14   25.80    1.25
  17   1  15    7.10    0.93
  17   1  15    8.03    0.68
  17  -1  15    7.47    0.71
  17   1  16    2.45    0.81
  17   1  16    1.83    0.53
  17  -1  16    2.71    0.58
  17   1  17   37.96    1.28
  17   1  18   15.22    0.72
  17   1  19    4.05    0.38
  17  -3 -23    7.02    0.48
  17  -3 -22   15.82    0.74
  17  -3 -21    2.24    0.62
  17  -3 -20    3.46    0.70
  17  -3 -20    3.44    0.71
  17  -3 -19   64.05    1.93
  17  -3 -19   65.18    1.98
  17  -3 -18   -0.35    0.74
  17  -3 -18    1.22    0.79
  17  -3 -17    0.78    0.80
  17  -3 -17    2.35    0.92
  17  -3 -16   59.28    1.99
  17  -3 -15   25.64    1.23
  17  -3 -14    0.70    0.85
  17  -3 -13    6.39    0.94
  17  -3 -12   49.54    1.75
  17  -3 -12   48.63    1.92
  17  -3 -11  100.44    2.97
  17  -3 -11  106.91    3.08
 -17   3  10  157.10    4.15
  17  -3 -10  156.78    4.24
  17  -3 -10  163.63    4.35
 -17   3   9  112.24    3.06
  17  -3  -9  107.91    3.15
  17  -3  -9  116.10    3.31
  17  -3  -9  108.84    4.01
  17  -3  -8    0.92    0.88
 -17   3   8    0.54    0.77
  17  -3  -8    0.11    1.08
  17  -3  -8   -0.72    1.28
  17  -3  -7   11.87    1.05
  17  -3  -7   13.39    1.26
 -17   3   7   12.84    0.97
  17  -3  -6    0.82    0.94
 -17   3   6    0.36    0.81
  17  -3  -6   -0.04    1.00
  17  -3  -6    0.72    1.08
 -17   3   5   -0.43    0.86
  17  -3  -5   -1.29    1.02
  17  -3  -5    0.14    1.01
  17  -3  -4  106.22    3.08
  17  -3  -4  106.09    3.11
  17  -3  -3   14.40    1.17
  17  -3  -3   17.79    1.16
  17  -3  -3   15.70    0.98
  17  -3  -2   92.79    2.79
  17  -3  -2   94.57    2.81
  17  -3  -2   98.61    2.65
  17  -3  -1  206.70    5.44
  17  -3  -1  201.93    5.43
  17  -3  -1  219.88    5.32
  17  -3   0    0.34    0.72
  17  -3   0    0.90    0.73
  17  -3   1    9.66    1.26
  17  -3   1    9.50    0.91
  17  -3   1   12.15    0.83
  17  -3   2    2.46    1.03
  17  -3   2    3.22    0.79
  17  -3   2    2.71    0.75
  17  -3   3   27.02    1.42
  17  -3   3   28.16    1.14
  17  -3   4   18.30    1.16
  17  -3   4   16.74    0.89
  17  -3   5   13.87    1.10
  17  -3   5   13.97    1.02
  17  -3   5   13.37    0.81
  17  -3   6   38.40    1.26
 -17  -3  -8   25.50    1.38
 -17  -3  -9    8.76    0.98
  17  -3   9    7.53    0.93
 -17  -3 -10    8.90    0.95
  17  -3  10    7.30    0.87
 -17  -3 -11   26.76    1.18
  17  -3  11   26.82    1.09
 -17  -3 -12    2.98    0.69
  17  -3  12    1.80    0.60
 -17  -3 -13   15.93    0.74
  17  -3  13   15.40    0.65
  17  -5  -9    5.66    0.52
  17  -5  -8   20.33    0.78
  17  -5  -7    1.22    0.49
  17  -5  -6   45.82    1.33
  17  -5  -5   53.51    1.50
  17  -5  -4    0.99    0.49
  17  -5  -4    0.87    0.48
  17  -5  -3    2.60    0.47
  17  -5  -2    8.12    0.52
 -18   0  28   15.56    0.62
 -18   0  27   -0.06    0.55
 -18   0  26   10.04    0.80
 -18   0  26   11.40    0.77
 -18   0  25    0.48    0.76
 -18   0  25   -0.62    0.69
 -18   0  24   17.16    1.11
 -18   0  24   19.71    1.01
 -18   0  23   -0.79    0.94
 -18   0  23    0.35    0.78
 -18   0  22    3.51    0.99
 -18   0  21    1.00    0.97
 -18   0  21   -0.33    0.82
 -18   0  20  101.86    3.09
 -18   0  20  109.29    3.00
 -18   0  19    0.24    1.01
 -18   0  19    1.92    0.86
 -18   0  18  352.78    8.82
 -18   0  18  355.85    8.73
  18   0 -18  340.16    9.78
 -18   0  17    0.41    0.80
  18   0 -17   -0.22    1.42
 -18   0  16  440.69   10.94
 -18   0  16  451.92   10.86
  18   0 -16  421.16   11.85
 -18   0  15   -0.29    0.91
 -18   0  15    0.46    0.78
  18   0 -15   -0.32    1.42
 -18   0  14 1039.84   24.99
  18   0 -14 1045.54   25.99
 -18   0  13   -0.15    0.91
  18   0 -13    0.21    1.46
 -18   0  12 1400.96   33.19
  18   0 -12 1350.43   34.10
 -18   0  11    0.91    0.88
  18   0 -11    0.70    1.46
 -18   0  10  260.51    6.56
  18   0 -10  261.42    7.50
 -18   0   9    0.14    0.80
 -18   0   9    0.26    1.51
 -18   0   8   42.92    2.71
  18   0  -8   37.89    1.21
 -18   0   8   40.60    1.49
 -18   0   7    0.27    0.85
 -18   0   7    0.40    1.75
  18   0  -7    0.60    0.91
  18   0  -7    0.37    0.52
  18   0  -6  188.74    4.77
  18   0  -6  191.70    4.99
 -18   0   6  199.12    4.96
 -18   0   5    1.52    1.84
  18   0  -5    0.41    0.86
  18   0  -5    0.09    0.57
 -18   0   4    1.42    1.77
  18   0  -4    0.38    0.85
  18   0  -4    2.71    0.62
 -18   0   3   -0.58    1.93
  18   0  -3   -0.12    0.90
  18   0  -3    0.49    0.61
  18   0  -2  557.25   14.20
  18   0  -2  557.20   13.57
  18   0  -1    1.79    1.35
  18   0  -1   -0.24    0.86
  18   0   0  621.92   15.72
  18   0   0  609.03   14.77
  18   0   0  629.02   14.98
  18   0   1    1.36    1.46
  18   0   1   -0.02    0.59
  18   0   1   -0.16    0.95
  18   0   2    3.62    1.67
  18   0   2    1.81    0.64
  18   0   2    1.35    1.01
  18   0   3    1.52    1.69
  18   0   3    0.13    1.04
  18   0   3    0.26    0.66
  18   0   4  117.29    4.27
  18   0   4  115.23    3.30
  18   0   4  116.93    3.09
  18   0   5   -0.22    1.71
  18   0   5    0.28    0.97
  18   0   5    0.39    0.74
  18   0   6   37.02    2.52
  18   0   6   34.34    1.49
  18   0   6   33.68    1.30
  18   0   7    1.06    1.76
  18   0   7    0.73    0.93
  18   0   8  350.30    9.88
  18   0   8  351.36    8.70
  18   0   8  349.98    8.62
  18   0   9    0.60    0.84
  18   0   9    0.45    0.77
  18   0  10   14.14    0.95
  18   0  11    0.66    0.74
  18   0  11   -0.67    0.74
  18   0  12   -0.52    0.74
  18   0  12    1.34    0.68
  18   0  13   -0.87    0.92
  18   0  13    0.58    0.69
  18   0  13    1.34    0.61
  18   0  14   63.91    1.90
  18   0  14   70.76    2.06
  18   0  15   -0.14    0.76
  18   0  15    0.64    0.57
  18   0  16   23.45    0.89
  18   0  16   26.28    1.04
  18   0  17   -0.01    0.55
 -18  -2  26    0.81    0.48
 -18  -2  25    0.48    0.61
 -18  -2  24   16.12    0.94
 -18   2  23   12.01    0.75
 -18  -2  23   13.39    0.94
 -18   2  22   13.77    0.86
 -18  -2  22   15.28    1.02
 -18   2  21   16.74    0.96
 -18  -2  21   18.37    1.10
 -18   2  20    8.77    0.89
 -18   2  19   69.06    2.17
 -18  -2  19   75.46    2.27
 -18   2  18   19.68    1.13
 -18  -2  18   20.85    1.25
 -18   2  17   13.99    1.04
 -18  -2  17   13.33    1.14
 -18   2  16   79.64    2.44
 -18  -2  16   85.70    2.53
 -18   2  15    0.92    0.86
 -18  -2  15   -1.02    0.99
  18  -2 -15   -0.12    1.56
 -18   2  14    1.18    0.86
 -18  -2  14    0.07    0.92
  18  -2 -14    1.58    1.63
 -18  -2  13   36.05    1.55
  18  -2 -13   33.34    2.45
 -18  -2  12   11.96    1.08
  18  -2 -12   10.69    1.86
 -18   2  11    4.24    0.92
 -18  -2  11    2.78    0.96
  18  -2 -11    2.74    1.65
 -18   2  10    0.72    0.87
 -18  -2  10    1.69    0.94
  18  -2 -10    1.34    1.46
  18   2  -9   16.99    1.15
  18  -2  -9   15.55    0.88
  18  -2  -9   18.52    1.92
 -18   2   9   18.64    1.14
 -18   2   8    0.22    0.91
  18   2  -8    0.28    0.89
  18  -2  -8   -0.21    1.40
  18  -2  -8    0.37    0.68
 -18   2   7    2.12    0.94
  18   2  -7    2.97    0.89
  18  -2  -7    3.63    1.43
  18  -2  -7    2.48    0.74
  18   2  -6    0.15    0.83
  18  -2  -6    0.41    1.32
  18  -2  -6   -0.41    0.70
  18  -2  -5   28.07    1.21
 -18  -2   5   31.38    2.59
  18  -2  -5   29.89    2.07
  18   2  -5   28.99    1.28
  18  -2  -5   28.53    1.18
  18  -2  -4   12.34    0.96
  18   2  -4    9.99    0.96
  18  -2  -4   11.03    0.92
 -18  -2   4    9.12    2.12
  18  -2  -4    9.80    1.02
  18  -2  -4   10.11    0.86
  18  -2  -4   10.68    1.50
  18  -2  -3   40.01    1.49
 -18  -2   3   39.15    2.84
  18  -2  -3   41.12    1.48
  18  -2  -3   41.28    1.58
  18  -2  -3   42.96    2.27
  18   2  -3   39.73    1.51
  18  -2  -3   39.79    1.42
  18  -2  -2  168.47    4.28
 -18  -2   2  156.07    5.77
  18  -2  -2  160.60    4.25
  18  -2  -2  159.75    4.27
  18  -2  -2  154.43    5.06
  18   2  -2  161.54    4.26
  18  -2  -2  164.14    4.18
  18  -2  -1    2.02    0.83
  18  -2  -1    0.71    0.74
 -18  -2   1    1.44    1.89
  18  -2  -1    0.78    1.26
  18  -2  -1    0.81    0.78
  18  -2   0   43.82    1.63
 -18  -2   0   44.01    2.91
  18  -2   0   40.39    1.46
  18  -2   1   56.61    1.90
 -18  -2  -1   53.67    3.18
  18  -2   1   54.07    1.75
  18  -2   2 1158.83   28.86
  18  -2   2 1162.74   27.78
 -18  -2  -2 1141.15   29.45
  18  -2   3    3.30    0.98
  18  -2   3    4.62    1.81
  18  -2   3    2.70    1.03
 -18  -2  -3    4.03    1.84
  18  -2   4  233.75    5.94
  18  -2   4  222.13    6.96
  18  -2   4  233.08    5.95
 -18  -2  -4  213.72    7.40
  18  -2   4  234.36    5.82
  18  -2   5   41.34    2.57
  18  -2   5   42.88    1.65
  18  -2   5   40.40    1.43
  18  -2   6   79.98    2.48
  18  -2   6   80.97    2.29
  18  -2   7    2.75    0.72
  18  -2   8    4.44    0.70
  18  -2   9    0.82    0.91
  18  -2   9    1.21    0.60
  18  -2  10    3.04    0.92
  18   2  11    0.39    0.83
  18  -2  11    1.15    0.70
  18   2  12    6.94    0.86
 -18  -2 -13   43.78    1.43
  18   2  13   44.21    1.46
 -18  -2 -14   79.31    2.25
  18   2  14   93.78    2.33
  18   2  15   31.70    1.04
  18   2  16   24.21    0.79
  18  -4 -18    0.67    0.46
  18  -4 -17    3.36    0.50
  18  -4 -17    2.38    0.58
  18  -4 -17    3.20    0.52
  18  -4 -16   16.48    0.77
  18  -4 -16   17.34    0.86
  18  -4 -16   14.89    0.80
  18  -4 -15    3.12    0.62
  18  -4 -15    1.12    0.69
  18  -4 -15    2.50    0.68
  18  -4 -14   26.88    1.05
  18  -4 -14   24.31    1.12
  18  -4 -14   27.96    1.12
  18  -4 -13   33.43    1.20
  18  -4 -13   31.57    1.29
  18  -4 -13   32.62    1.29
  18  -4 -12   26.29    1.21
  18  -4 -12   26.58    1.20
  18  -4 -11   15.09    1.01
  18  -4 -11   14.91    1.03
  18  -4 -10   21.22    1.16
  18  -4 -10   21.50    1.19
  18  -4  -9    1.55    0.86
  18  -4  -9    2.76    0.92
  18  -4  -8    3.36    0.87
  18  -4  -8    2.33    0.88
  18  -4  -7    0.98    0.91
  18  -4  -7    0.30    0.84
  18  -4  -7    0.56    0.84
  18  -4  -6   53.83    1.86
  18  -4  -6   56.24    1.82
  18  -4  -6   54.15    1.84
  18  -4  -5    1.92    0.98
  18  -4  -5    2.22    0.84
  18  -4  -4    8.41    1.05
  18  -4  -4    7.81    0.92
  18  -4  -3   61.14    2.00
  18  -4  -3   59.04    1.90
  18  -4  -2   14.43    1.11
  18  -4  -2   14.02    0.99
  18  -4  -1    3.26    0.95
  18  -4  -1    3.62    0.79
  18  -4   0   99.01    2.78
 -18  -4   0   98.54    2.76
  18  -4   0   95.70    2.66
  18  -4   1   83.06    2.45
 -18  -4  -1   81.16    2.46
  18  -4   1   87.71    2.32
  18  -4   2    0.40    0.80
 -18  -4  -2    0.38    0.81
  18  -4   2    0.66    0.58
  18  -4   2   -0.33    0.82
  18  -4   3    1.62    0.76
 -18  -4  -3    1.48    0.81
  18  -4   3    0.41    0.82
  18  -4   4   24.24    1.05
 -18  -4  -4   22.74    1.12
  18  -4   4   23.12    1.12
 -18  -4  -5   32.72    1.28
  18  -4   5   31.91    1.24
 -18  -4  -6   35.69    1.32
  18  -4   6   37.58    1.28
 -18  -4  -7   11.95    0.79
  18  -4   7   10.81    0.74
 -18  -4  -8   52.80    1.57
  18  -4   8   55.37    1.54
  18  -4   9  256.35    6.20
 -19  -1  27   -0.36    0.47
 -19  -1  26  109.04    2.44
 -19   1  26   83.24    2.28
 -19   1  25   49.54    1.54
 -19  -1  25   50.24    1.54
 -19  -1  25   54.79    1.54
 -19   1  24   25.26    1.09
 -19  -1  24   24.41    1.11
 -19  -1  24   24.15    1.10
 -19   1  23   77.15    2.25
 -19  -1  23   76.96    2.25
  19  -1 -23   75.10    2.10
 -19  -1  23   73.57    2.20
 -19   1  22    6.53    0.91
 -19  -1  22    5.41    0.90
  19  -1 -22    4.53    0.73
 -19  -1  22    4.17    0.85
 -19   1  21   66.40    2.16
 -19  -1  21   70.64    2.17
 -19   1  20    2.71    0.98
 -19  -1  20    2.56    0.91
 -19  -1  20    2.02    0.89
 -19   1  19  259.43    6.60
 -19  -1  19  260.70    6.58
 -19  -1  19  257.47    6.57
 -19   1  18    0.33    0.95
 -19  -1  18    0.44    0.87
 -19  -1  18    0.93    0.88
 -19   1  17   83.24    2.58
 -19  -1  17   87.00    2.55
 -19  -1  17   83.51    2.51
  19  -1 -17   87.35    3.61
 -19   1  16  133.73    3.73
 -19  -1  16  133.37    3.68
 -19  -1  16  138.53    3.69
  19  -1 -16  135.54    4.82
 -19  -1  15    3.48    0.93
  19  -1 -15    3.86    1.62
 -19   1  14    7.60    1.03
 -19  -1  14    7.86    0.89
 -19  -1  14    7.23    0.95
  19  -1 -14    6.91    1.80
 -19  -1  13   11.14    0.94
 -19   1  13   11.49    1.10
 -19  -1  13   12.20    0.92
  19  -1 -13   13.32    1.99
 -19   1  12   24.61    1.30
 -19  -1  12   25.61    1.17
 -19  -1  12   24.56    1.17
  19  -1 -12   24.96    2.18
 -19   1  11  186.41    4.71
 -19  -1  11  176.58    4.59
 -19  -1  11  184.28    4.59
  19   1 -11  176.92    5.46
  19  -1 -11  184.94    5.76
  19  -1 -11  169.64    4.45
 -19   1  10   32.71    1.47
 -19  -1  10   33.23    1.29
 -19  -1  10   32.12    1.29
  19   1 -10   31.34    2.00
  19  -1 -10   36.51    2.32
  19  -1 -10   31.43    1.43
  19  -1 -10   31.44    1.14
 -19  -1   9   58.94    1.85
 -19  -1   9   60.17    1.85
  19  -1  -9   61.22    2.99
  19  -1  -9   62.89    2.00
  19  -1  -9   59.91    1.76
 -19   1   9   61.78    2.03
 -19  -1   8   16.46    0.92
 -19   1   8   13.80    1.73
 -19  -1   8   17.12    2.39
  19  -1  -8   15.49    1.10
  19   1  -8   15.66    1.15
  19  -1  -8   14.18    0.79
  19  -1  -8   14.17    1.95
 -19   1   8   15.19    1.17
 -19   1   7    9.82    1.09
 -19  -1   7    8.29    0.76
 -19   1   7    7.23    1.60
 -19  -1   7    8.54    2.20
  19  -1  -7    8.92    1.00
  19  -1  -7    7.97    0.75
  19   1  -7    7.69    1.03
  19  -1  -7    8.41    1.77
 -19   1   6    0.91    1.54
 -19  -1   6    1.56    1.96
  19  -1  -6    0.30    0.92
  19   1  -6   -0.54    0.99
  19  -1  -6    0.11    0.63
 -19   1   5    2.03    1.59
 -19  -1   5    0.32    2.03
  19  -1  -5    0.76    0.84
  19   1  -5    0.41    0.94
  19  -1  -5    0.97    0.65
 -19   1   4   39.08    2.60
 -19  -1   4   38.64    3.04
  19  -1  -4   34.91    1.25
  19  -1  -4   38.67    1.51
  19   1  -4   36.28    1.53
 -19   1   3    6.71    1.88
 -19  -1   3    9.28    2.19
  19  -1  -3    6.27    1.00
  19   1  -3    4.66    1.00
  19  -1  -3    5.24    0.75
 -19  -1   2   39.99    2.99
  19  -1  -2   44.10    1.67
  19  -1  -2   41.36    1.63
  19   1  -2   41.65    1.61
  19  -1  -2   40.19    1.40
  19  -1  -1  233.56    6.96
 -19  -1   1  246.33    7.84
  19  -1  -1  234.60    6.03
  19  -1  -1  240.32    6.02
  19   1  -1  225.93    5.99
  19  -1  -1  234.07    5.83
  19  -1   0    1.27    1.75
  19  -1   0   -0.65    1.07
 -19  -1   0   -0.34    2.01
  19  -1   0    1.53    0.96
  19   1   0    0.63    0.97
  19  -1   0    1.22    0.75
  19  -1   1   15.86    2.07
  19  -1   1   15.05    1.22
 -19  -1  -1   13.14    2.49
  19   1   1   13.32    1.15
  19  -1   1   12.00    0.93
  19  -1   2  237.25    6.92
 -19  -1  -2  233.39    7.63
  19  -1   2  226.89    5.83
  19   1   2  228.02    5.84
  19  -1   2  221.48    5.65
  19  -1   2  223.17    5.65
  19  -1   3   31.71    2.44
  19  -1   3   37.25    1.59
  19  -1   3   33.83    1.30
  19  -1   3   30.93    1.27
  19  -1   4   25.06    2.29
  19  -1   4   25.41    1.44
  19   1   4   26.56    1.32
  19  -1   5   28.77    2.34
  19  -1   5   25.53    1.41
  19   1   5   25.74    1.30
  19  -1   6  322.49    9.14
  19  -1   6  325.87    8.01
  19   1   6  316.81    7.93
  19  -1   6  310.12    7.87
  19  -1   6  323.33    7.86
  19  -1   7   77.19    2.39
  19  -1   7   74.42    2.22
  19  -1   7   74.44    2.17
  19  -1   8   11.11    0.91
  19  -1   8   11.22    0.86
  19  -1   9   36.54    1.35
  19  -1   9   35.78    1.29
  19  -1  10    5.79    0.90
  19  -1  10    6.41    0.81
  19  -1  10    6.53    0.72
  19  -1  11   25.40    1.16
  19  -1  11   24.29    1.06
  19  -1  11   21.78    0.94
  19   1  12    1.28    0.92
  19  -1  12    0.73    0.75
  19   1  12    1.19    0.57
  19  -1  12    1.13    0.69
  19   1  13    0.84    0.89
  19   1  13   -0.43    0.51
  19  -1  13    0.33    0.61
  19  -1  14   10.54    0.67
  19   1  14   10.25    0.62
  19   1  14   12.70    0.92
  19   1  15   36.70    1.28
  19   1  16   76.05    2.04
  19   1  17   18.09    0.66
  19  -3 -21    0.19    0.41
  19  -3 -21    0.20    0.53
  19  -3 -20   22.46    0.87
  19  -3 -20   25.30    1.00
  19  -3 -19    1.70    0.59
  19  -3 -19    0.22    0.73
  19  -3 -18   16.76    0.86
  19  -3 -18   15.34    1.02
  19  -3 -17    1.09    0.65
  19  -3 -17    1.32    0.89
  19  -3 -16    3.16    0.72
  19  -3 -16    2.28    0.93
  19  -3 -15  128.79    3.53
  19  -3 -15  142.83    3.71
  19  -3 -14   -0.26    0.99
 -19   3  13   -0.56    0.67
  19  -3 -13   -0.54    1.01
 -19   3  12  192.87    4.93
  19  -3 -12  186.96    4.95
  19  -3 -12  203.18    5.11
 -19   3  11   35.39    1.32
  19  -3 -11   31.32    1.31
  19  -3 -10    0.78    0.78
 -19   3  10   -0.03    0.76
  19  -3  -9   11.58    0.93
 -19   3   9    9.81    0.90
 -19   3   8   16.09    1.03
  19  -3  -7   29.48    1.48
 -19   3   7   32.14    1.33
  19  -3  -6   16.96    1.16
  19  -3  -6   17.06    1.21
 -19   3   6   18.98    1.11
  19  -3  -5  116.90    3.32
  19  -3  -5  114.57    3.35
 -19   3   4   39.51    1.55
  19  -3  -3    2.69    0.77
  19  -3  -2   57.81    1.81
  19  -3  -1   50.96    1.62
  19  -3   0    0.87    1.05
  19  -3   0    1.08    0.73
  19  -3   0    0.58    0.72
  19  -3   1    1.16    1.02
  19  -3   1    1.00    0.76
  19  -3   1    1.57    0.69
  19  -3   2    2.43    0.93
  19  -3   2    3.92    0.81
  19  -3   2    4.09    0.72
  19  -3   3   52.59    1.79
  19  -3   3   58.82    1.70
  19  -3   4   11.19    0.95
  19  -3   4   11.02    0.77
  19  -3   5   38.45    1.40
  19  -3   5   37.52    1.24
  19  -3   6   41.48    1.41
 -19  -3  -7   18.04    1.15
 -19  -3  -8   14.16    1.04
  19  -3   8   12.63    0.95
 -19  -3  -9   24.26    1.15
  19  -3   9   25.99    1.08
 -19  -3 -10   -0.08    0.69
  19  -3  10    0.61    0.60
 -19  -3 -11    2.26    0.60
  19  -3  11    3.19    0.46
 -20   0  27    0.14    0.36
 -20   0  26   86.35    2.26
 -20   0  25    0.84    0.66
 -20   0  25   -0.12    0.54
 -20   0  24   13.97    0.96
 -20   0  24   15.80    0.83
 -20   0  23    0.30    0.84
 -20   0  23    0.39    0.68
 -20   0  22   21.10    1.20
 -20   0  22   21.41    1.01
 -20   0  21   -0.37    0.92
 -20   0  20   98.51    2.88
 -20   0  20   97.62    2.72
 -20   0  19   -0.13    0.93
 -20   0  19    0.46    0.72
 -20   0  18   11.91    1.11
 -20   0  17    0.73    0.92
 -20   0  16 1740.07   41.16
  20   0 -16 1680.09   42.15
  20   0 -15    3.02    1.58
  20   0 -14  675.46   17.40
 -20   0  13    1.02    0.89
  20   0 -13    1.65    1.47
 -20   0  12   14.53    1.09
  20   0 -12   13.43    1.72
 -20   0  11    0.50    0.89
  20   0 -11    1.96    1.60
 -20   0  10  186.74    4.85
  20   0 -10  181.13    5.76
 -20   0   9    0.06    0.85
 -20   0   9    0.44    1.74
  20   0  -9    1.12    1.04
  20   0  -9   -0.65    1.52
 -20   0   8    4.59    0.90
 -20   0   8    4.75    1.91
  20   0  -8    3.55    1.05
  20   0  -8    4.40    0.61
 -20   0   7    0.56    0.85
 -20   0   7    0.91    1.75
  20   0  -7    0.69    1.03
  20   0  -7    0.44    0.59
 -20   0   6   67.38    3.45
  20   0  -6   63.23    1.83
  20   0  -6   62.02    2.15
 -20   0   6   66.80    2.06
 -20   0   5    1.56    0.88
 -20   0   5    0.16    1.98
  20   0  -5    0.16    0.94
  20   0  -5   -0.07    0.62
 -20   0   4    6.60    2.19
  20   0  -4    6.63    1.10
  20   0  -4    6.73    0.74
 -20   0   3   -0.17    2.06
  20   0  -3    0.98    1.03
  20   0  -3    0.37    0.63
  20   0  -2   16.96    0.91
  20   0  -2   15.51    1.24
  20   0  -1    0.18    1.38
 -20   0   1    2.24    2.20
  20   0  -1    0.30    1.03
  20   0  -1    0.43    0.70
  20   0   0  278.28    8.07
  20   0   0  289.95    7.15
  20   0   0  292.55    7.34
  20   0   1    1.19    1.49
  20   0   1    0.52    1.08
  20   0   2   72.38    3.22
  20   0   2   77.88    2.45
  20   0   3    0.53    1.61
  20   0   3   -0.41    1.06
  20   0   4  281.62    8.22
  20   0   4  288.39    7.27
  20   0   5    1.56    1.62
  20   0   5   -0.16    0.93
  20   0   5    0.44    0.69
  20   0   6    3.44    0.97
  20   0   6    3.77    0.74
  20   0   7   -1.27    0.88
  20   0   7    1.15    0.74
  20   0   8   11.69    0.89
  20   0   8   13.89    0.92
  20   0   9   -0.46    0.68
  20   0   9   -0.02    0.69
  20   0  10   28.99    1.22
  20   0  10   28.33    1.14
  20   0  10   30.93    1.13
  20   0  11    0.02    0.66
  20   0  11    0.11    0.65
  20   0  11    1.07    0.62
  20   0  12    7.18    0.92
  20   0  12    7.53    0.68
  20   0  12    6.79    0.63
  20   0  13    0.04    0.76
  20   0  13   -0.14    0.54
  20   0  13    1.02    0.49
  20   0  14    1.09    0.68
  20   0  15    0.47    0.55
  20   2 -25    6.35    0.53
 -20  -2  24   35.83    1.20
 -20  -2  23    0.19    0.70
 -20   2  22    1.04    0.62
 -20  -2  22    0.02    0.76
 -20   2  21   -0.28    0.65
 -20  -2  21   -0.48    0.81
 -20   2  20  119.97    3.25
 -20  -2  20  124.35    3.32
 -20   2  19   27.78    1.21
 -20   2  18   53.44    1.77
 -20   2  17    0.54    0.82
 -20  -2  17    0.79    0.97
 -20   2  16   88.72    2.59
 -20  -2  16   89.40    2.65
 -20   2  15   18.75    1.12
 -20  -2  15   16.31    1.19
 -20   2  14   77.95    2.40
 -20  -2  14   80.98    2.45
 -20   2  13    6.18    0.99
 -20  -2  13    5.33    0.98
 -20   2  12   -0.81    0.88
  20   2 -12   -0.10    0.96
  20  -2 -12   -0.82    1.46
 -20   2  11    0.52    0.90
  20   2 -11    1.16    0.98
  20  -2 -11    1.62    1.56
 -20   2  10   83.27    2.53
  20  -2 -10   83.38    3.46
  20   2 -10   85.18    2.57
  20  -2  -9   22.61    1.95
  20   2  -9   19.44    1.22
  20  -2  -8   49.97    2.58
  20   2  -8   49.09    1.76
  20  -2  -7  132.96    4.50
  20   2  -7  125.86    3.50
  20  -2  -6   75.18    2.30
  20  -2  -6   77.25    2.39
  20  -2  -6   76.92    3.23
  20   2  -6   79.40    2.38
  20  -2  -5    1.24    0.79
  20  -2  -5    0.40    0.83
  20   2  -5    1.07    0.87
  20  -2  -5   -0.32    1.38
  20  -2  -4   20.33    1.14
  20  -2  -4   21.55    1.12
 -20  -2   4   23.64    2.32
  20  -2  -4   21.11    1.87
  20   2  -4   21.22    1.17
  20  -2  -3  102.19    2.84
 -20  -2   3   96.64    4.42
  20  -2  -3   99.97    3.77
  20   2  -3  100.46    2.88
  20  -2  -2   18.57    1.15
 -20  -2   2   20.99    2.39
  20   2  -2   18.21    1.10
  20  -2  -2   16.07    1.73
  20  -2  -1    3.13    0.91
 -20  -2   1    2.99    1.80
  20   2  -1    3.18    0.85
  20  -2  -1    1.14    1.34
  20  -2  -1    3.05    0.80
  20  -2   0    7.13    1.01
 -20  -2   0    4.64    1.90
  20  -2   0    7.37    0.83
  20  -2   1  269.17    6.86
  20  -2   1  273.69    6.76
  20  -2   2   36.08    1.49
  20  -2   2   34.97    1.47
  20  -2   2   35.46    1.36
  20  -2   3  193.94    5.09
  20  -2   3  195.92    4.95
  20  -2   4   47.62    1.57
  20  -2   5   27.88    1.14
  20  -2   6    2.25    0.94
  20  -2   6    1.63    0.69
  20  -2   7    0.90    0.90
  20  -2   7    0.41    0.62
  20  -2   8    9.45    0.97
  20  -2   8    7.94    0.68
  20  -2   9    1.59    0.83
  20   2  10    0.02    0.78
  20  -2  10    1.33    0.65
  20   2  11   31.66    1.20
  20   2  12    4.17    0.67
 -20  -2 -12    5.68    0.61
  20   2  13   42.25    1.26
  20   2  14   10.52    0.52
  20  -4 -16   32.53    1.04
  20  -4 -16   32.95    1.03
  20  -4 -15   11.23    0.70
  20  -4 -15   14.06    0.70
  20  -4 -14    1.48    0.58
  20  -4 -14    1.95    0.61
  20  -4 -13    4.53    0.67
  20  -4 -13    7.71    0.72
  20  -4 -12    3.11    0.67
  20  -4 -12    3.33    0.69
  20  -4 -12    4.74    0.74
  20  -4 -11   12.15    0.84
  20  -4 -11   12.50    0.81
  20  -4 -11   13.26    0.88
  20  -4 -10    0.49    0.75
  20  -4 -10   -0.56    0.69
  20  -4 -10    1.03    0.74
  20  -4  -9   25.98    1.16
  20  -4  -9   25.74    1.09
  20  -4  -9   25.92    1.13
  20  -4  -8   18.61    1.06
  20  -4  -8   17.73    0.95
  20  -4  -7   26.07    1.21
  20  -4  -7   26.02    1.11
  20  -4  -6    0.75    0.85
  20  -4  -6    0.87    0.69
  20  -4  -5    2.31    0.86
  20  -4  -5    0.30    0.74
  20  -4  -4  127.96    3.44
  20  -4  -4  129.32    3.35
  20  -4  -3   10.65    0.93
  20  -4  -3    9.37    0.76
  20  -4  -2   10.68    0.92
  20  -4  -2   11.96    0.74
  20  -4  -1   21.76    1.05
  20  -4  -1   20.64    0.87
  20  -4   0   19.35    0.98
  20  -4   0   17.60    0.73
  20  -4   0   19.31    0.95
  20  -4   1    0.40    0.67
  20  -4   1    0.49    0.70
  20  -4   2   56.02    1.64
 -20  -4  -2   54.19    1.67
  20  -4   2   56.81    1.67
 -20  -4  -3   45.33    1.50
  20  -4   3   51.43    1.49
 -20  -4  -4   76.45    2.14
  20  -4   4   80.17    2.13
 -20  -4  -5   18.53    0.78
  20  -4   5   17.01    0.79
  20  -4   6    8.53    0.56
  21   1 -27    1.10    0.36
 -21  -1  26    6.36    0.52
 -21  -1  25    4.13    0.60
 -21   1  24    8.86    0.73
 -21  -1  24    7.91    0.71
 -21   1  23   -0.11    0.69
 -21  -1  23    1.31    0.68
 -21  -1  23   -0.57    0.67
 -21   1  22   21.64    1.07
 -21  -1  22   20.26    1.05
 -21  -1  22   21.53    1.03
 -21   1  21    2.66    0.85
 -21  -1  21    2.00    0.80
 -21  -1  21    2.79    0.77
 -21   1  20    1.22    0.88
 -21  -1  20    2.33    0.85
 -21   1  19    0.40    0.93
 -21  -1  19    0.57    0.81
 -21   1  18    1.90    0.97
 -21  -1  18    1.40    0.85
 -21  -1  18    1.57    0.83
 -21   1  17   24.39    1.32
 -21  -1  17   21.11    1.16
 -21  -1  17   23.07    1.16
 -21   1  16  110.86    3.09
 -21  -1  16  104.42    2.99
 -21  -1  16  105.93    2.99
 -21   1  15  315.47    8.08
 -21  -1  15  323.65    8.02
 -21  -1  15  325.98    8.02
 -21   1  14    0.50    0.98
 -21  -1  14    0.12    0.78
 -21  -1  14    1.13    0.85
  21  -1 -14    0.65    0.92
  21  -1 -14    0.12    1.56
 -21   1  13    6.09    1.05
 -21  -1  13    5.40    0.83
 -21  -1  13    6.58    0.88
  21  -1 -13    6.46    1.02
  21  -1 -12  576.55   15.03
  21  -1 -12  568.33   13.92
  21   1 -11   25.59    1.89
  21  -1 -11   26.56    1.32
  21  -1 -11   21.90    2.13
  21   1 -10   29.87    2.01
  21  -1 -10   28.35    2.30
  21  -1 -10   28.91    1.39
  21  -1 -10   27.86    1.07
  21   1 -10   30.72    1.54
  21  -1  -9  121.30    4.48
  21   1  -9  126.30    3.54
  21  -1  -9  124.02    3.45
  21  -1  -9  119.22    3.23
 -21   1   9  132.45    3.49
 -21  -1   8  137.84    5.13
  21  -1  -8  123.08    4.44
  21  -1  -8  123.48    3.46
  21   1  -8  125.31    3.53
  21  -1  -8  121.61    3.23
 -21   1   8  127.65    3.50
 -21  -1   7   86.08    3.98
  21  -1  -7   78.88    3.42
  21  -1  -7   77.45    2.43
  21   1  -7   76.37    2.46
  21  -1  -7   76.31    2.17
 -21   1   7   79.27    2.44
 -21   1   6   17.32    2.09
 -21  -1   6   21.32    2.54
  21  -1  -6   19.44    1.23
  21   1  -6   20.61    1.32
  21  -1  -6   18.48    0.99
  21  -1  -6   18.49    2.12
 -21   1   6   19.96    1.26
 -21   1   5   42.84    2.76
 -21  -1   5   40.48    3.06
  21  -1  -5   42.90    1.66
  21   1  -5   39.26    1.68
  21  -1  -5   42.32    1.42
 -21   1   4   -0.77    1.67
 -21  -1   4    0.53    2.09
  21  -1  -4    0.10    0.99
  21   1  -4    0.37    0.98
  21   1  -4    1.06    0.61
  21  -1  -4   -0.25    0.72
 -21   1   3   35.06    2.73
  21  -1  -3   35.58    1.58
 -21  -1   3   38.36    2.91
  21  -1  -3   38.49    1.58
  21   1  -3   34.52    1.54
  21  -1  -3   34.53    1.31
 -21   1   2   41.78    2.96
  21  -1  -2   49.55    1.83
 -21  -1   2   49.34    3.35
  21  -1  -2   45.92    1.80
  21   1  -2   48.34    1.80
 -21   1   1  180.32    6.51
  21  -1  -1  191.59    5.06
 -21  -1   1  186.80    6.81
  21  -1  -1  192.76    5.06
  21   1  -1  193.88    5.05
  21  -1   0   25.20    1.35
 -21  -1   0   21.86    2.51
  21   1   0   23.81    1.38
  21  -1   1   47.83    2.74
  21  -1   1   52.20    1.84
 -21  -1  -1   45.50    3.18
  21  -1   1   46.46    1.57
  21  -1   2  427.18   11.45
 -21  -1  -2  418.39   12.26
  21  -1   2  424.00   10.38
  21  -1   2  414.16   10.20
  21  -1   3  108.39    3.08
  21   1   3  104.38    3.01
  21  -1   3  104.29    2.88
  21  -1   4    5.56    1.08
  21   1   4    6.91    0.94
  21  -1   4    6.73    0.84
  21  -1   5  547.68   13.29
  21  -1   5  552.96   13.31
  21   1   6  136.00    3.77
  21  -1   6  148.39    3.75
  21  -1   6  145.22    3.72
  21  -1   7  135.20    3.58
  21  -1   7  131.48    3.44
  21  -1   7  127.21    3.41
  21  -1   8  127.18    3.41
  21  -1   8  125.80    3.27
  21  -1   8  121.53    3.23
  21  -1   9   62.39    1.89
  21  -1   9   59.30    1.77
  21  -1   9   57.44    1.72
  21  -1  10   27.24    1.16
  21  -1  10   26.32    1.03
  21  -1  10   25.82    0.97
  21  -1  11   49.40    1.61
  21   1  11   55.52    1.72
  21   1  12   -0.08    0.79
  21   1  12    0.63    0.48
  21   1  13   16.08    0.87
  21   1  14    0.60    0.57
  21   1  15    9.93    0.51
  21  -3 -21    3.19    0.45
  21  -3 -20   38.25    1.21
  21  -3 -19    8.54    0.73
  21  -3 -18    0.17    0.71
  21  -3 -17    0.62    0.79
  21  -3 -16   70.63    2.15
  21  -3 -15   92.00    2.66
 -21   3  14   95.26    2.61
  21  -3 -14   99.71    2.78
 -21   3  13   39.13    1.33
  21  -3 -13   36.59    1.49
 -21   3  12   38.43    1.33
  21  -3 -12   34.20    1.43
  21  -3 -12   38.10    1.53
 -21   3  11   19.10    0.98
  21  -3 -11   15.20    1.07
  21  -3 -11   18.26    1.18
 -21   3  10   12.16    0.91
  21  -3 -10   12.41    0.99
  21  -3 -10   12.05    1.08
 -21   3   9    0.11    0.77
  21  -3  -9   -0.23    0.81
  21  -3  -9    0.34    0.91
 -21   3   8    5.46    0.86
  21  -3  -8    4.81    0.87
  21  -3  -8    3.82    0.94
 -21   3   7   31.32    1.32
  21  -3  -7   29.97    1.31
  21  -3  -7   31.98    1.37
  21  -3  -6   25.16    1.18
  21  -3  -6   26.63    1.26
 -21   3   6   29.69    1.27
  21  -3  -5   25.27    1.17
  21  -3  -5   26.82    1.24
 -21   3   5   29.94    1.30
 -21   3   4    6.00    0.92
  21  -3  -4    6.50    0.81
  21  -3  -4    7.10    0.83
  21  -3  -3   27.94    1.16
  21  -3  -3   26.31    1.16
 -21   3   3   30.06    1.33
 -21   3   2   25.35    1.26
  21  -3  -1   23.54    1.02
  21  -3   0    1.58    0.87
  21  -3   0    2.36    0.67
  21  -3   1   19.24    1.10
  21  -3   1   17.14    0.95
  21  -3   1   20.44    0.90
  21  -3   2    3.54    0.80
  21  -3   2    2.71    0.70
  21  -3   2    3.25    0.64
  21  -3   3   31.18    1.22
  21  -3   3   33.35    1.13
  21  -3   4    1.22    0.62
  21  -3   5    1.95    0.58
 -21  -3  -5    1.02    0.88
 -21  -3  -6    6.35    0.89
 -21  -3  -7   16.89    0.97
  21  -3   7   16.26    0.88
 -21  -3  -8    1.10    0.64
  21  -3   8   -0.09    0.56
 -21  -3  -9   52.40    1.48
  21  -3   9   47.92    1.39
  22   0 -26  318.77    7.70
 -22   0  25    0.27    0.37
 -22   0  24  142.09    3.45
 -22   0  24  126.53    3.29
 -22   0  23    0.78    0.70
 -22   0  23    0.27    0.50
 -22   0  22   30.28    1.25
 -22   0  21    0.08    0.83
 -22   0  20    1.07    0.87
 -22   0  19   -0.33    0.88
 -22   0  18   79.64    2.43
 -22   0  17    0.57    0.93
 -22   0  16  371.78    9.24
 -22   0  15    0.71    0.93
 -22   0  14  437.21   10.62
  22   0 -14  410.16   11.56
 -22   0  13    0.45    0.89
  22   0 -13    1.47    1.59
  22   0 -12  243.38    7.33
  22   0 -12  251.24    6.44
  22   0 -11   -0.65    1.06
  22   0 -11    1.50    1.43
  22   0 -10    1.18    1.08
  22   0 -10   -1.16    1.50
 -22   0   9   -0.16    1.77
  22   0  -9    1.42    1.04
  22   0  -9   -0.93    1.55
 -22   0   8   21.59    1.21
  22   0  -8   20.79    1.35
 -22   0   7   -1.32    0.91
 -22   0   7    0.16    1.63
  22   0  -7    0.66    1.07
  22   0  -7   -0.26    0.60
 -22   0   6    0.97    0.87
 -22   0   6    3.18    1.90
  22   0  -6    0.77    1.02
  22   0  -6    1.08    0.58
 -22   0   5    0.44    0.85
 -22   0   5    0.17    1.76
  22   0  -5    0.42    1.05
  22   0  -5   -0.32    0.66
 -22   0   4   26.48    2.68
  22   0  -4   25.75    1.41
 -22   0   4   23.74    1.22
 -22   0   3    0.18    2.05
  22   0  -3    0.31    1.10
 -22   0   2   73.57    3.78
  22   0  -2   69.42    2.33
 -22   0   1    0.73    2.03
  22   0  -1   -0.53    1.06
  22   0   0   25.83    1.50
 -22   0   0   26.43    2.68
  22   0   0   29.00    1.53
  22   0   0   25.25    1.15
  22   0   1   -0.50    1.44
  22   0   1   -0.48    1.08
 -22   0  -1   -0.19    1.86
  22   0   1    1.00    0.73
  22   0   2   74.76    2.39
  22   0   2   72.70    2.14
  22   0   3    1.33    0.96
  22   0   3    0.31    0.79
  22   0   4    0.13    0.78
  22   0   5    0.90    0.74
  22   0   6  209.60    5.35
  22   0   6  207.73    5.24
  22   0   7    1.05    0.80
  22   0   7    0.34    0.64
  22   0   7    0.35    0.70
  22   0   8    6.47    0.81
  22   0   8    6.13    0.68
  22   0   8    6.11    0.71
  22   0   9    0.06    0.68
  22   0   9    0.69    0.58
  22   0   9    1.20    0.59
  22   0  10  265.39    6.52
  22   0  10  263.73    6.48
  22   0  10  268.05    6.49
  22   0  11    0.45    0.75
  22   0  11    0.23    0.50
  22   0  11    0.66    0.49
  22   0  12  166.82    4.19
  22   0  13   -0.15    0.52
  22   2 -24    1.26    0.41
  22   2 -23    3.32    0.58
  22   2 -22    1.91    0.66
 -22   2  21   41.15    1.35
  22   2 -21   43.64    1.45
 -22   2  20    8.56    0.75
  22   2 -20    8.80    0.88
 -22   2  19    2.28    0.71
  22   2 -19    1.58    0.83
 -22   2  18    1.08    0.74
  22   2 -18    2.51    0.90
 -22   2  17    1.39    0.77
  22   2 -17    1.39    0.90
 -22   2  16    5.64    0.88
 -22   2  15    6.00    0.90
 -22   2  14   17.81    1.09
  22   2 -14   14.80    1.11
 -22   2  13   13.00    1.07
  22   2 -13   17.16    1.14
 -22   2  12   11.13    1.06
  22   2 -12   14.61    1.12
 -22   2  11   13.56    1.10
  22   2 -11   12.88    1.10
 -22   2  10  151.54    4.09
  22   2 -10  152.02    4.08
 -22   2   9    4.91    1.00
  22   2  -9    5.94    0.95
  22  -2  -9    4.61    0.75
  22  -2  -8   54.16    1.91
  22   2  -8   57.26    1.94
  22  -2  -8   59.06    1.76
 -22   2   8   59.59    2.00
  22  -2  -7   34.95    1.42
  22   2  -7   37.90    1.49
  22  -2  -7   36.83    1.31
 -22   2   7   37.48    1.58
 -22   2   6    1.38    1.00
  22   2  -6    3.40    0.91
  22  -2  -6    2.08    0.75
  22  -2  -5   17.25    1.03
  22   2  -5   18.25    1.10
  22  -2  -5   17.55    0.96
 -22   2   5   18.43    1.24
  22  -2  -4    7.52    0.87
  22  -2  -4    7.27    0.83
  22   2  -3   24.46    1.22
  22  -2  -3   22.53    1.10
  22   2  -2   55.69    1.87
  22  -2  -2   55.93    1.75
  22  -2  -1    0.88    0.77
  22  -2   0   37.72    1.35
  22  -2   1   15.75    1.09
  22  -2   1   15.04    0.92
  22  -2   2   74.28    2.25
  22  -2   2   72.00    2.11
  22  -2   3   -0.19    0.86
  22  -2   3   -0.08    0.70
  22  -2   4    9.61    0.94
  22  -2   4    7.88    0.74
  22  -2   5   20.46    1.12
  22  -2   5   20.71    0.93
  22  -2   6  147.88    3.81
  22  -2   6  141.51    3.65
  22  -2   7    1.21    0.80
  22  -2   7    0.15    0.53
  22  -2   8    1.21    0.73
  22   2   9    2.62    0.68
  22  -2   9    2.48    0.51
  22   2  10    5.03    0.66
 -22  -2 -10    4.65    0.62
  22   2  11   10.85    0.63
  22  -4 -13    0.33    0.43
  22  -4 -12    1.96    0.50
  22  -4 -12    1.67    0.45
  22  -4 -11   12.36    0.73
  22  -4 -11   12.14    0.63
  22  -4 -10    2.64    0.63
  22  -4 -10    2.68    0.52
  22  -4  -9   21.66    0.95
  22  -4  -8   19.21    0.91
  22  -4  -8   16.82    0.79
  22  -4  -7    8.13    0.77
  22  -4  -7    7.83    0.63
  22  -4  -6   32.41    1.15
  22  -4  -6   29.08    1.02
  22  -4  -5    1.88    0.70
  22  -4  -5    1.55    0.50
  22  -4  -4    1.81    0.68
  22  -4  -4    1.72    0.46
  22  -4  -3    9.32    0.72
  22  -4  -2   51.74    1.52
  22  -4  -1    0.98    0.54
  22  -4  -1   -0.04    0.49
  22  -4   0    3.59    0.51
  22  -4   0    4.54    0.52
  22  -4   1   33.16    1.05
  22  -4   2   28.08    0.89
  22  -4   3    3.17    0.40
  23   1 -25    2.07    0.51
  23   1 -24    3.25    0.67
 -23   1  23    5.79    0.63
 -23  -1  23    4.43    0.56
 -23   1  22    1.90    0.66
 -23  -1  22    1.63    0.61
 -23   1  21    5.24    0.77
 -23  -1  21    2.97    0.66
 -23   1  20   20.61    1.09
 -23  -1  20   21.93    1.01
 -23  -1  20   20.56    0.96
  23  -1 -20   20.18    1.02
 -23   1  19   42.65    1.54
 -23  -1  19   43.55    1.44
 -23  -1  19   39.37    1.40
  23  -1 -19   39.37    1.45
 -23   1  18    6.40    0.95
 -23  -1  18    6.66    0.82
 -23  -1  18    6.49    0.78
  23  -1 -18    6.08    0.85
 -23   1  17   30.59    1.38
 -23  -1  17   30.85    1.26
 -23  -1  16    1.57    0.78
  23  -1 -16    0.87    0.84
 -23   1  15   27.93    1.37
 -23  -1  15   27.97    1.20
  23  -1 -15   28.69    1.31
  23   1 -15   28.34    1.45
 -23   1  14   26.66    1.36
 -23  -1  14   23.71    1.13
  23  -1 -14   25.40    1.28
  23   1 -14   23.97    1.46
 -23   1  13  430.17   10.36
 -23  -1  13  417.21   10.25
  23  -1 -13  408.98   10.32
  23   1 -13  419.08   10.40
 -23   1  12   56.13    1.97
  23  -1 -12   55.58    1.90
  23   1 -12   52.68    2.01
 -23   1  11  564.71   13.68
  23  -1 -11  552.99   13.65
  23   1 -11  561.72   13.72
 -23   1  10  208.06    5.24
  23  -1 -10  197.59    5.20
  23   1 -10  201.58    5.27
  23  -1 -10  195.01    4.98
 -23   1   9  149.76    4.03
  23  -1  -9  153.15    4.02
  23   1  -9  149.94    4.07
  23  -1  -9  142.60    3.78
  23  -1  -8   24.35    1.27
  23   1  -8   19.79    1.31
  23  -1  -8   22.86    0.99
  23  -1  -8   19.02    2.03
 -23   1   8   24.89    1.32
  23  -1  -7   21.47    1.19
 -23  -1   7   19.95    2.38
  23  -1  -7   20.60    1.22
  23   1  -7   20.67    1.33
  23  -1  -7   17.64    0.97
  23  -1  -7   18.01    2.03
 -23   1   7   21.83    1.29
  23  -1  -6  142.74    3.92
 -23  -1   6  144.72    5.57
  23  -1  -6  151.47    4.99
  23  -1  -6  146.92    3.94
  23   1  -6  144.15    3.95
  23  -1  -6  140.51    3.73
 -23   1   6  145.14    3.95
  23  -1  -5   63.45    2.07
 -23   1   5   61.70    3.27
 -23  -1   5   69.12    3.57
  23  -1  -5   53.67    2.88
  23  -1  -5   58.72    2.04
  23   1  -5   62.24    2.08
  23  -1  -5   60.21    1.82
 -23   1   5   59.66    2.07
 -23   1   4    2.17    0.99
  23  -1  -4    0.68    0.91
  23  -1  -4    1.49    0.99
  23   1  -4    2.30    1.05
  23   1  -4    2.26    0.65
  23  -1  -4    1.82    0.71
  23  -1  -3   28.86    1.42
  23  -1  -3   30.11    1.45
  23   1  -3   27.61    1.10
  23   1  -3   27.35    1.44
  23  -1  -3   28.42    1.17
  23  -1  -2   26.39    1.41
  23  -1  -2   30.85    1.45
  23   1  -2   27.85    1.13
  23   1  -2   28.57    1.44
  23  -1  -2   28.64    1.15
  23  -1  -1   63.53    2.06
  23   1  -1   58.70    1.84
  23   1  -1   63.65    2.08
  23  -1  -1   60.28    1.87
  23  -1   0   35.85    1.55
  23   1   0   35.30    1.30
  23  -1   0   34.20    1.29
  23  -1   1    3.20    0.79
  23  -1   2   68.65    2.02
  23  -1   3    1.27    0.93
  23   1   3    0.67    0.87
  23  -1   3    1.20    0.74
  23  -1   4  290.14    7.04
  23   1   4  273.84    6.98
  23  -1   4  279.16    6.92
  23  -1   5  149.71    3.88
  23   1   5  144.49    3.78
  23  -1   5  142.53    3.73
  23  -1   6   30.15    1.28
  23   1   6   26.57    1.08
  23  -1   6   27.57    1.06
  23  -1   7    9.32    0.91
  23   1   7    9.34    0.73
  23  -1   7    8.06    0.68
  23  -1   8   26.95    1.13
  23   1   8   26.24    1.00
  23  -1   8   25.76    0.95
  23  -1   9    4.55    0.70
  23   1   9    4.76    0.57
  23  -1   9    4.18    0.52
  23   1  10    1.32    0.74
  23   1  10    0.35    0.45
  23   1  11    0.53    0.64
  23   1  12   -0.16    0.52
  23   1  13    7.71    0.44
  23  -3 -19    8.06    0.55
  23  -3 -19   10.55    0.61
  23  -3 -18   10.75    0.62
  23  -3 -18   11.74    0.70
  23  -3 -17   37.56    1.22
  23  -3 -17   39.87    1.29
  23  -3 -16   13.42    0.76
  23  -3 -16   13.99    0.86
  23  -3 -15   34.03    1.20
  23  -3 -15   36.15    1.29
 -23   3  14    2.84    0.57
  23  -3 -14    3.12    0.65
  23  -3 -14    2.47    0.76
 -23   3  13    1.39    0.57
  23  -3 -13    1.53    0.66
  23  -3 -13    0.46    0.75
 -23   3  12    0.40    0.63
  23  -3 -12    1.22    0.67
  23  -3 -12    2.20    0.78
 -23   3  11   59.40    1.72
  23  -3 -11   53.42    1.69
  23  -3 -11   55.16    1.76
 -23   3  10   10.67    0.82
  23  -3 -10    8.86    0.77
  23  -3 -10    8.62    0.86
 -23   3   9   15.71    0.90
  23  -3  -9   13.13    0.84
  23  -3  -9   12.46    0.92
 -23   3   8    3.84    0.76
  23  -3  -8    2.48    0.67
  23  -3  -8    3.10    0.74
 -23   3   7    6.22    0.82
  23  -3  -7    5.77    0.69
  23  -3  -7    4.79    0.75
 -23   3   6    1.32    0.75
  23  -3  -6    1.17    0.60
  23  -3  -6    1.39    0.66
 -23   3   5    4.49    0.81
 -23   3   4   14.83    0.96
  23  -3  -3    1.62    0.86
 -23   3   3    1.50    0.76
  23  -3  -2    1.20    0.80
 -23   3   2    2.75    0.79
  23  -3  -1   11.74    0.89
 -23   3   1   13.26    0.91
  23  -3   0    4.17    0.72
 -23   3   0    4.27    0.76
  23  -3   1    4.14    0.66
 -23   3  -1    4.28    0.71
 -23  -3  -1    4.40    0.79
  23  -3   2    3.07    0.55
 -23   3  -2    3.56    0.68
 -23  -3  -2    4.53    0.78
  23  -3   3    2.90    0.48
 -23   3  -3    2.55    0.64
 -23  -3  -3    2.73    0.75
 -23  -3  -4    9.27    0.78
 -23  -3  -5   10.40    0.76
  23  -3   5   11.66    0.72
 -23  -3  -6   15.27    0.77
  23  -3   6   14.95    0.72
  23  -3   7    7.85    0.45
  24   0 -25   -0.21    0.42
  24   0 -24   33.73    1.13
  24   0 -23    0.53    0.66
 -24   0  22  134.24    3.44
  24   0 -22  129.15    3.47
 -24   0  21    0.93    0.68
  24   0 -21   -0.19    0.82
 -24   0  20   66.36    2.01
  24   0 -20   67.95    2.10
 -24   0  19    0.03    0.77
  24   0 -19   -0.26    0.89
 -24   0  18   35.36    1.40
 -24   0  17    0.83    0.84
 -24   0  16    1.47    0.87
  24   0 -16    2.38    1.01
 -24   0  15    0.33    0.85
  24   0 -15   -0.03    1.05
 -24   0  14   18.17    1.10
  24   0 -14   13.43    1.20
 -24   0  13    0.28    0.87
  24   0 -13    1.11    1.04
 -24   0  12  422.39   10.26
  24   0 -12  408.65   10.32
 -24   0  11    0.59    0.89
  24   0 -11   -0.38    1.05
 -24   0  10    0.94    0.88
  24   0 -10   -0.21    1.05
 -24   0   9   -0.50    0.88
  24   0  -9    0.56    1.10
 -24   0   8   73.79    2.24
  24   0  -8   69.92    2.37
 -24   0   7   -0.34    0.82
  24   0  -7    0.24    1.06
  24   0  -7    0.40    0.61
 -24   0   6  108.87    3.02
  24   0  -6  112.58    3.16
  24   0  -6  102.98    2.83
 -24   0   5    0.27    0.83
  24   0  -5    0.52    1.08
  24   0  -5   -0.38    0.68
 -24   0   4   11.42    0.97
  24   0  -4   11.60    1.21
  24   0  -4   11.16    0.84
 -24   0   3    0.21    0.82
  24   0  -3   -0.65    1.05
  24   0  -3    0.99    0.70
 -24   0   2    1.00    0.81
  24   0  -2    1.24    1.05
  24   0  -2    1.79    1.11
  24   0  -2    1.88    0.71
 -24   0   1    1.32    0.81
  24   0  -1    0.15    0.72
  24   0   0   22.95    1.08
 -24   0   0   23.04    1.13
 -24   0  -1    0.19    0.75
  24   0   1    0.52    0.72
  24   0   2   48.58    1.72
  24   0   2   45.67    1.54
  24   0   3    0.25    0.89
  24   0   3    0.20    0.71
  24   0   4    0.68    0.85
  24   0   4    1.11    0.69
  24   0   5    0.51    0.77
  24   0   5   -0.22    0.65
  24   0   6    9.39    0.84
  24   0   6    7.27    0.70
  24   0   7    0.95    0.66
  24   0   7   -0.17    0.56
  24   0   8  705.67   16.79
  24   0   8  698.42   16.76
  24   0   9    1.47    0.69
  24   0   9    0.13    0.50
  24   0   9    0.89    0.46
  24   0  10   19.95    0.84
  24  -2 -22    0.72    0.47
  24   2 -22    0.88    0.43
  24  -2 -21    6.91    0.63
  24   2 -21    5.51    0.62
  24   2 -20    3.88    0.67
 -24   2  19   73.79    2.03
  24   2 -19   70.96    2.08
 -24   2  18   21.56    0.96
  24   2 -18   20.84    1.04
 -24   2  17    0.99    0.68
  24   2 -17    1.46    0.77
 -24   2  16   36.72    1.36
  24   2 -16   39.11    1.42
 -24   2  15    0.86    0.74
  24   2 -15    0.68    0.81
 -24   2  14    1.69    0.79
  24   2 -14    0.51    0.82
 -24   2  13   49.25    1.68
  24   2 -13   48.42    1.69
 -24   2  12    9.39    0.96
  24  -2 -12    7.37    0.90
  24   2 -12    8.56    0.95
 -24   2  11    2.48    0.92
  24  -2 -11    1.68    0.80
 -24   2  10   97.78    2.71
  24  -2 -10   88.41    2.62
 -24   2   9  222.00    5.43
  24  -2  -9  200.75    5.32
 -24   2   8   97.66    2.78
  24  -2  -8   93.47    2.56
 -24   2   7   73.35    2.24
  24  -2  -7   68.24    2.01
  24  -2  -6   73.02    2.14
 -24   2   6   80.58    2.37
  24  -2  -5   39.99    1.43
  24  -2  -5   41.80    1.40
 -24   2   5   44.58    1.65
 -24   2   4    8.90    1.04
  24  -2  -4    8.33    0.83
  24  -2  -4    8.82    0.78
 -24   2   3    0.09    0.93
  24  -2  -3    1.67    0.74
  24  -2  -3    1.72    0.71
 -24   2   2    0.64    0.92
  24  -2  -2    1.58    0.77
  24  -2  -2    1.68    0.71
  24  -2  -1   30.67    1.27
  24  -2  -1   32.14    1.19
  24  -2   0   73.27    2.07
  24   2   0   64.50    2.01
  24   2   0   66.34    1.88
  24  -2   0   68.69    1.95
  24  -2   1   40.98    1.45
  24   2   1   41.13    1.39
  24   2   1   38.88    1.28
  24  -2   1   41.33    1.34
  24  -2   2  134.73    3.41
  24  -2   2  132.63    3.30
  24  -2   3    0.61    0.75
  24  -2   3    1.46    0.58
  24  -2   4    6.52    0.80
  24  -2   4    6.97    0.61
  24   2   4    6.94    0.62
  24  -2   5   31.66    1.19
  24   2   5   31.74    1.05
  24  -2   5   31.33    1.02
  24  -2   6   -0.02    0.64
  24   2   6    0.06    0.48
  24   2   7    0.99    0.62
 -24  -2  -8   20.79    0.89
  24   2   8   23.98    0.83
  24   2   9    5.52    0.43
  24  -4 -10    0.49    0.35
  24  -4  -9    0.72    0.38
  24  -4  -8   -0.11    0.41
  24  -4  -7    7.51    0.49
  24  -4  -6   28.54    0.89
  24  -4  -5   15.23    0.60
  24  -4  -4   89.83    2.26
  25   1 -24   28.46    0.89
  25   1 -23    9.55    0.65
  25   1 -22   28.08    1.09
 -25   1  21    3.48    0.59
  25   1 -21    3.23    0.77
 -25   1  20    4.92    0.69
  25   1 -20    5.45    0.85
 -25   1  19   37.01    1.34
  25   1 -19   36.63    1.43
 -25   1  18   25.35    1.13
  25  -1 -18   23.49    1.06
  25   1 -18   27.19    1.25
 -25   1  17   43.88    1.55
  25  -1 -17   43.81    1.48
  25   1 -17   44.25    1.64
 -25   1  16    1.13    0.83
  25  -1 -16    1.09    0.73
  25   1 -16    1.54    0.93
 -25   1  15    1.32    0.84
  25  -1 -15    1.23    0.77
 -25   1  14  265.90    6.71
 -25   1  13   73.19    2.22
  25   1 -13   67.74    2.26
 -25   1  12    9.61    1.03
  25  -1 -12   10.49    0.96
  25   1 -12   10.65    1.08
 -25   1  11   41.49    1.56
  25  -1 -11   34.28    1.33
  25  -1 -11   38.32    1.46
  25   1 -11   36.02    1.57
 -25   1  10  194.17    4.78
  25  -1 -10  176.77    4.65
  25  -1 -10  184.94    4.73
  25   1 -10  179.91    4.78
  25  -1 -10  176.25    4.53
 -25   1   9   36.56    1.47
  25  -1  -9   33.80    1.34
  25  -1  -9   34.18    1.40
  25   1  -9   31.72    1.47
  25  -1  -9   30.46    1.14
 -25   1   8   44.76    1.66
  25  -1  -8   43.92    1.58
  25  -1  -8   43.08    1.61
  25   1  -8   44.86    1.69
  25  -1  -8   41.27    1.38
 -25   1   7   48.65    1.73
  25  -1  -7   46.01    1.65
  25  -1  -7   46.68    1.68
  25   1  -7   46.32    1.74
  25  -1  -7   45.43    1.49
 -25   1   6    7.97    1.01
  25  -1  -6    9.45    0.96
  25  -1  -6    8.53    0.98
  25   1  -6    7.69    1.06
  25  -1  -6    7.51    0.74
  25  -1  -5  118.32    3.29
  25  -1  -5  121.65    3.34
  25   1  -5  117.79    3.34
  25  -1  -5  116.81    3.14
 -25   1   5  124.67    3.35
  25  -1  -4   98.61    2.81
  25  -1  -4  102.98    2.85
  25   1  -4   95.60    2.84
  25  -1  -4   95.76    2.66
 -25   1   4   97.17    2.83
 -25   1   3    0.09    0.86
  25  -1  -3    1.21    0.86
  25   1  -3    0.96    0.92
  25   1  -3    0.99    0.62
  25  -1  -3    1.70    0.73
  25  -1  -2   27.02    1.29
  25   1  -2   25.82    1.04
  25  -1  -2   27.67    1.11
 -25   1   2   29.18    1.30
  25  -1  -1   14.20    1.04
  25   1  -1   11.60    1.05
  25   1  -1   10.55    0.79
  25  -1  -1   12.28    0.84
 -25   1   1   11.86    1.00
  25  -1   0    4.71    0.94
  25   1   0    4.75    0.94
  25   1   0    4.57    0.71
  25  -1   0    4.50    0.71
  25  -1   1   11.24    1.01
  25   1   1   10.88    0.95
  25   1   1    9.96    0.77
  25  -1   1   10.19    0.77
  25  -1   2   66.80    2.02
  25   1   2   68.34    1.99
  25   1   2   62.86    1.86
  25  -1   2   63.56    1.86
  25  -1   3  154.22    3.89
  25   1   3  148.68    3.82
  25   1   3  145.51    3.76
  25  -1   3  144.87    3.75
  25  -1   4    0.09    0.78
  25   1   4    0.43    0.64
  25   1   4   -0.15    0.56
  25  -1   4    0.59    0.58
  25  -1   5   54.47    1.64
  25   1   5   50.05    1.50
  25   1   5   50.76    1.50
  25  -1   5   49.92    1.47
  25  -1   6   24.54    1.03
  25   1   6   23.37    0.87
  25  -1   6   23.27    0.85
  25  -1   7   18.91    0.85
  25   1   7   17.51    0.72
  25  -1   8   13.20    0.69
  25   1   8   14.31    0.81
  25   1   9    6.59    0.59
  25   1  10    5.27    0.47
  25  -3 -16    7.46    0.54
  25  -3 -15    0.65    0.50
  25  -3 -14   14.09    0.72
  25  -3 -13   18.88    0.72
  25  -3 -13   22.04    0.84
  25  -3 -12    0.91    0.41
  25  -3 -12    1.54    0.55
  25  -3 -11    4.41    0.48
  25  -3 -11    4.88    0.58
  25  -3 -10    3.69    0.57
 -25   3   9    0.95    0.59
  25  -3  -9    1.19    0.51
 -25   3   8    2.76    0.62
 -25   3   7   51.53    1.56
 -25   3   6   15.49    0.81
  25  -3  -6   13.74    0.89
 -25   3   5   39.65    1.27
  25  -3  -5   35.40    1.30
 -25   3   4    9.39    0.70
  25  -3  -4    9.05    0.77
  25  -3  -3    1.19    0.62
 -25   3   3    1.65    0.57
  25  -3  -2   37.59    1.20
  25  -3  -1    6.39    0.53
  25  -3   0    0.72    0.39
 -25  -3  -1    7.95    0.61
 -25  -3  -2   12.22    0.67
  25  -3   3    3.39    0.48
  25  -3   4   50.99    1.35
  26   0 -23    0.27    0.44
  26   0 -22    8.06    0.67
  26   0 -21   -0.27    0.64
 -26   0  20    0.21    0.59
  26   0 -20    0.18    0.72
 -26   0  19    0.23    0.61
  26   0 -19    1.06    0.79
 -26   0  18    8.44    0.77
  26   0 -18    9.09    0.93
 -26   0  17    0.17    0.70
  26   0 -17   -0.50    0.85
 -26   0  16   80.59    2.31
  26   0 -16   79.22    2.39
 -26   0  15   -0.23    0.74
  26   0 -15    0.49    0.90
 -26   0  14   29.48    1.24
 -26   0  13    0.58    0.77
 -26   0  12    1.91    0.81
 -26   0  11    1.88    0.81
  26   0 -11    0.90    0.94
 -26   0  10   47.52    1.61
  26   0 -10   43.69    1.71
 -26   0   9    0.47    0.80
  26   0  -9    0.19    0.97
 -26   0   8   20.92    1.09
  26   0  -8   19.85    1.22
 -26   0   7    1.03    0.78
  26   0  -7    0.13    0.95
 -26   0   6   48.10    1.63
  26   0  -6   52.74    1.79
  26   0  -6   47.01    1.48
 -26   0   5    0.78    0.75
  26   0  -5    1.32    0.96
  26   0  -5    0.02    0.62
 -26   0   4   12.02    0.89
  26   0  -4   11.65    1.09
  26   0  -4   13.67    1.09
  26   0  -4   11.68    0.78
 -26   0   3    1.44    0.72
  26   0  -3    1.80    0.92
  26   0  -3   -0.92    0.65
  26   0  -2   48.35    1.73
  26   0  -2   46.96    1.49
  26   0  -1    0.60    0.89
  26   0  -1   -0.24    0.66
  26   0   0   60.72    1.92
  26   0   0   58.34    1.73
  26   0   1   -0.52    0.82
  26   0   1    0.09    0.61
  26   0   2   12.92    0.94
  26   0   2   12.97    0.76
  26   0   3    0.72    0.74
  26   0   3    0.77    0.57
  26   0   4  473.50   11.15
  26   0   4  451.43   11.08
  26   0   5    1.03    0.62
  26   0   5    0.36    0.49
  26   0   6  178.88    4.34
  26   0   6  171.00    4.30
  26   0   7    0.15    0.59
  26   0   7    1.83    0.46
  26   0   8  751.54   17.88
  26   2 -20   10.48    0.51
  26  -2 -19    0.53    0.50
  26   2 -19    0.22    0.45
  26  -2 -18    1.06    0.56
  26   2 -18    1.21    0.54
  26  -2 -17    0.52    0.60
  26   2 -17   -0.11    0.58
 -26   2  16   24.39    0.97
  26  -2 -16   22.29    0.97
  26   2 -16   23.63    1.00
 -26   2  15   10.76    0.76
  26  -2 -15    9.57    0.76
  26   2 -15   12.17    0.80
 -26   2  14   73.07    2.00
  26   2 -14   71.71    2.00
 -26   2  13    2.19    0.69
  26  -2 -13    1.88    0.63
  26   2 -13    3.13    0.71
 -26   2  12   29.93    1.17
  26  -2 -12   27.67    1.09
  26   2 -12   29.52    1.16
 -26   2  11    0.51    0.75
  26  -2 -11    0.86    0.61
  26   2 -11   -0.36    0.71
 -26   2  10  320.52    7.83
  26   2 -10  312.75    7.79
 -26   2   9   49.54    1.62
  26   2  -9   46.91    1.57
 -26   2   8   89.44    2.53
  26   2  -8   87.82    2.47
 -26   2   7   21.20    1.09
  26   2  -7   21.99    1.03
 -26   2   6  191.21    4.81
  26  -2  -6  184.78    4.66
 -26   2   5    0.82    0.78
  26  -2  -5    0.60    0.57
  26  -2  -4    9.77    0.70
 -26   2   4   10.85    0.89
  26  -2  -3   19.15    0.93
  26  -2  -3   21.72    0.93
  26  -2  -3   23.34    0.90
 -26   2   3   18.78    1.03
 -26   2   2    2.25    0.74
  26  -2  -2    2.28    0.64
  26   2  -2    1.56    0.72
  26  -2  -2    1.48    0.56
 -26   2   1    0.88    0.68
  26  -2  -1    1.02    0.64
  26   2  -1    0.39    0.62
  26  -2  -1    0.84    0.55
  26  -2   0   18.69    0.89
  26   2   0   18.33    0.82
  26  -2   0   19.20    0.78
 -26   2   0   16.94    0.92
 -26   2  -1    1.45    0.61
  26  -2   1    2.01    0.62
  26  -2   1    1.56    0.49
 -26   2  -2    2.63    0.57
  26  -2   2    2.24    0.60
  26  -2   2    2.36    0.46
  26  -2   3    0.76    0.55
  26  -2   4   23.54    0.87
  26   2   5    2.46    0.50
  26   2   6    9.31    0.46
  27   1 -22   41.93    1.18
  27   1 -21    7.17    0.57
  27   1 -20    1.18    0.58
  27   1 -19   18.57    0.90
 -27   1  18   10.33    0.71
  27   1 -18    9.61    0.81
 -27   1  17   10.72    0.75
  27   1 -17   11.75    0.88
 -27   1  16    2.25    0.67
  27   1 -16    3.85    0.82
 -27   1  15   95.17    2.54
  27  -1 -15   87.86    2.48
  27   1 -15   92.22    2.59
 -27   1  14   31.53    1.22
  27  -1 -14   28.92    1.17
  27   1 -14   30.86    1.29
 -27   1  13   22.81    1.09
  27  -1 -13   22.56    1.04
  27   1 -13   24.90    1.19
 -27   1  12    2.11    0.77
  27  -1 -12    1.71    0.75
  27   1 -12    0.26    0.86
 -27   1  11    5.02    0.84
  27  -1 -11    4.20    0.77
  27   1 -11    4.21    0.88
 -27   1  10   78.75    2.22
  27  -1 -10   73.01    2.17
  27   1 -10   70.48    2.22
 -27   1   9   14.52    0.98
  27  -1  -9   15.58    0.88
  27  -1  -9   13.28    0.96
  27   1  -9   15.00    1.03
  27  -1  -9   14.36    0.72
 -27   1   8   15.28    0.98
  27  -1  -8   14.57    0.90
  27  -1  -8   14.73    0.97
  27   1  -8   15.12    1.05
  27  -1  -8   13.91    0.74
 -27   1   7    2.29    0.78
  27  -1  -7    2.15    0.73
  27  -1  -7    3.11    0.81
  27   1  -7    2.97    0.88
  27  -1  -7    2.13    0.58
 -27   1   6   17.18    1.01
  27  -1  -6   17.47    0.98
  27   1  -6   18.23    1.08
  27  -1  -6   15.93    0.82
  27  -1  -5   10.65    0.87
 -27   1   5   10.07    0.86
  27   1  -5    9.26    0.94
  27  -1  -5   10.07    0.70
 -27   1   4    3.65    0.78
  27  -1  -4    3.43    0.81
  27  -1  -4    2.91    0.60
  27  -1  -3   53.64    1.69
  27   1  -3   53.48    1.75
  27  -1  -3   52.30    1.57
 -27   1   3   52.81    1.69
 -27   1   2    0.58    0.68
  27  -1  -2    0.90    0.75
  27   1  -2   -0.05    0.81
  27   1  -2    0.43    0.50
  27  -1  -2    1.25    0.58
 -27   1   1    2.31    0.70
  27  -1  -1    2.68    0.74
  27   1  -1    1.01    0.76
  27   1  -1    1.75    0.52
  27  -1  -1    1.38    0.55
  27  -1   0   11.40    0.85
  27   1   0   11.21    0.83
  27   1   0    9.18    0.64
  27  -1   0   10.91    0.66
 -27   1   0   11.72    0.80
  27  -1   1   42.98    1.40
  27   1   1   42.01    1.35
  27   1   1   40.51    1.24
  27  -1   1   39.89    1.26
 -27   1  -1   42.23    1.36
 -27   1  -2    4.76    0.61
  27  -1   2    3.34    0.69
  27   1   2    3.64    0.60
  27   1   2    3.00    0.51
  27  -1   2    4.20    0.52
  27  -1   3   33.52    1.16
  27   1   3   32.44    1.06
  27  -1   3   33.04    1.02
  27  -1   4   11.95    0.71
  27  -1   5   20.16    0.79
  27   1   6    2.35    0.50
  27   1   7    1.86    0.39
  27  -3 -11    0.02    0.48
  27  -3 -10   14.88    0.68
  27  -3  -9   12.11    0.64
  27  -3  -8    2.75    0.51
  27  -3  -7   14.89    0.65
  27  -3  -6   52.72    1.44
  27  -3  -5   33.50    0.97
  28   0 -21    0.06    0.40
  28   0 -20    5.25    0.59
  28   0 -19   -0.11    0.56
  28   0 -18   72.62    2.04
  28   0 -17    0.52    0.68
 -28   0  16   12.44    0.74
  28   0 -16   13.23    0.88
 -28   0  15    0.61    0.61
  28   0 -15   -0.29    0.75
 -28   0  14   17.99    0.88
  28   0 -14   18.40    1.02
 -28   0  13   -0.31    0.60
  28   0 -13    1.10    0.80
 -28   0  12    8.74    0.72
  28   0 -12    7.42    0.89
 -28   0  11    1.53    0.63
  28   0 -11    0.50    0.82
  28   0 -10  151.25    3.98
  28   0  -9   -0.45    0.78
  28   0  -9    0.05    0.84
  28   0  -8   38.09    1.44
  28   0  -8   40.75    1.49
  28   0  -7    0.65    0.82
  28   0  -7    1.71    0.85
  28   0  -6    1.12    0.83
  28   0  -6    1.62    0.85
  28   0  -5    1.04    0.83
  28   0  -5    0.31    0.50
  28   0  -4  256.58    6.33
  28   0  -4  251.61    6.19
  28   0  -3   -0.38    0.80
  28   0  -3   -0.15    0.52
  28   0  -2    4.35    0.80
  28   0  -2    4.94    0.57
  28   0  -1   -0.22    0.72
  28   0  -1    0.50    0.50
  28   0   0   70.31    1.98
  28   0   0   68.04    1.85
  28   0   1    0.70    0.64
  28   0   1    0.19    0.44
  28   0   2    2.17    0.60
  28   0   3    0.12    0.50
  28   0   4   24.22    0.82
  28   2 -16    0.36    0.39
  28   2 -15    1.52    0.45
  28   2 -14    9.47    0.60
  28   2 -13    0.48    0.51
  28   2 -12   29.91    1.03
 -28   2  11  242.11    5.93
  28   2 -11  238.98    5.89
 -28   2  10  175.06    4.40
 -28   2   9   24.32    0.96
 -28   2   8   38.84    1.27
 -28   2   7  116.40    3.04
  28  -2  -6    0.92    0.48
 -28   2   6    0.51    0.56
 -28   2   5    2.80    0.56
  28   2  -5    2.17    0.64
  28   2  -4    0.55    0.57
  28   2  -3    1.91    0.54
  28   2  -2   21.29    0.78
  29   1 -19   13.92    0.59
  29   1 -18   24.77    0.85
  29   1 -17   58.27    1.65
  29   1 -16    1.78    0.59
  29   1 -15   14.31    0.82
  29   1 -14   -0.25    0.65
 -29   1  13    1.67    0.55
  29   1 -13    1.15    0.70
 -29   1  12    6.72    0.62
  29   1 -12    5.07    0.76
 -29   1  11    4.28    0.62
  29  -1 -11    5.13    0.63
  29   1 -11    6.08    0.75
 -29   1  10   56.94    1.66
  29   1 -10   55.76    1.73
 -29   1   9  111.26    2.94
  29   1  -9  113.88    3.00
 -29   1   8    0.51    0.57
  29   1  -8    0.50    0.70
 -29   1   7    2.29    0.59
  29   1  -7    2.04    0.75
  29  -1  -6    3.95    0.59
 -29   1   6    3.95    0.59
  29   1  -6    3.20    0.76
 -29   1   5   38.96    1.23
  29  -1  -5   35.57    1.22
  29   1  -5   39.74    1.33
  29  -1  -4    4.97    0.62
  29   1  -4    4.29    0.70
  29  -1  -3    1.59    0.58
  29   1  -3    2.32    0.64
  29  -1  -2    2.92    0.57
  29   1  -2    2.07    0.58
  29  -1  -1    9.31    0.62
  29   1  -1    8.91    0.62
  29  -1   0    1.80    0.51
  29   1   0    1.59    0.47
  29  -1   1    1.82    0.47
  30   0 -18    5.17    0.45
  30   0 -17    0.51    0.48
  30   0 -16    5.18    0.58
  30   0 -15   -0.03    0.55
  30   0 -14    2.26    0.62
  30   0 -13    0.59    0.61
  30   0 -12    0.15    0.65
  30   0 -11    0.77    0.56
  30   0 -11    0.14    0.67
  30   0 -10    1.27    0.57
  30   0 -10    1.76    0.68
  30   0  -9    0.17    0.58
  30   0  -8  142.08    3.60
  30   0  -7    0.39    0.60
  30   0  -6    2.98    0.61
  30   0  -5    0.54    0.59
  30   0  -4   80.64    2.17
  30   0  -3   -0.11    0.55
  30   0  -2   91.26    2.37
  30   0  -1    0.34    0.46
  30   0   0    0.25    0.40
  31   1 -10    0.85    0.45
  31   1  -9    9.40    0.57
  31   1  -8    0.42    0.45
  31   1  -7   22.83    0.80
   0   0   0    0.00    0.00


TITL exp_nico+3hy2nap_1_auto in C2/c
REM C2/c (#15 in standard setting)
CELL 1.54184  25.459874   4.878722  23.734368  90.0000 107.6078  90.0000
ZERR    7.00   0.000956   0.000154   0.000855   0.0000   0.0040   0.0000
LATT  7
SYMM -x, y,-z+1/2
SFAC C H N O
UNIT 119.00 98.00 14.00 28.00
TREF
HKLF 4
END
_computing_structure_solution     'SHELXT 2018/2 (Sheldrick, 2018)'
;
_shelx_hkl_checksum              83014
_olex2_exptl_crystal_mounting_method 
'Crystal mounted using inert oil from the encapsulation crystallisation technique onto a MiTeGen Kapton micromount.'
_olex2_submission_special_instructions 'No special instructions were received'
_oxdiff_exptl_absorpt_empirical_details 
;
Empirical correction (ABSPACK) includes:
- Absorption correction using spherical harmonics
- Frame scaling
;
####################################################################### 
# 
# This file contains crystal structure data downloaded from the 
# Cambridge Structural Database (CSD) hosted by the Cambridge 
# Crystallographic Data Centre (CCDC).
# 
# Full information about CCDC data access policies and citation 
# guidelines are available at http://www.ccdc.cam.ac.uk/access/V1 
# 
# Audit and citation data items may have been added by the CCDC. 
# Please retain this information to preserve the provenance of 
# this file and to allow appropriate attribution of the data. 
# 
#######################################################################

data_44bipyridine_methyl_gallate_meno2_h2o
_audit_block_doi                 10.5517/ccdc.csd.cc2kmbsb
_database_code_depnum_ccdc_archive 'CCDC 2372082'
loop_
_citation_id
_citation_doi
_citation_year
1 10.26434/chemrxiv-2024-40s32 2024
_audit_update_record             
;
2025-03-04 deposited with the CCDC.	2025-04-22 downloaded from the CCDC.
;
_audit_creation_date             2025-02-24
_audit_creation_method           
;
Olex2 1.5
(compiled 2021.12.09 svn.r5202d8cf for OlexSys, GUI svn.r6439)
;
_shelx_SHELXL_version_number     2018/3
_chemical_name_common            ?
_chemical_name_systematic        4,4'-bipyridine_methyl_gallate_MeNO2
_chemical_formula_moiety         
'2(C8 H8 O5), 3(C10 H8 N2), 2(C H3 N O2), 2(H2 O)'
_chemical_formula_sum            'C48 H50 N8 O16'
_chemical_formula_weight         994.96
_chemical_absolute_configuration unk
_chemical_melting_point          ?
_chemical_oxdiff_formula         'C48 H50 N8 O16'
loop_
_atom_type_symbol
_atom_type_description
_atom_type_scat_dispersion_real
_atom_type_scat_dispersion_imag
_atom_type_scat_source
C C 0.0181 0.0091 'International Tables Vol C Tables 4.2.6.8 and 6.1.1.4'
H H 0.0000 0.0000 'International Tables Vol C Tables 4.2.6.8 and 6.1.1.4'
N N 0.0311 0.0180 'International Tables Vol C Tables 4.2.6.8 and 6.1.1.4'
O O 0.0492 0.0322 'International Tables Vol C Tables 4.2.6.8 and 6.1.1.4'

_shelx_space_group_comment       
;
The symmetry employed for this shelxl refinement is uniquely defined
by the following loop, which should always be used as a source of
symmetry information in preference to the above space-group names.
They are only intended as comments.
;
_space_group_crystal_system      monoclinic
_space_group_IT_number           4
_space_group_name_H-M_alt        'P 1 21 1'
_space_group_name_Hall           'P 2yb'
loop_
_space_group_symop_operation_xyz
'x, y, z'
'-x, y+1/2, -z'

_cell_length_a                   9.68930(10)
_cell_length_b                   16.7367(2)
_cell_length_c                   15.0094(2)
_cell_angle_alpha                90
_cell_angle_beta                 99.9370(10)
_cell_angle_gamma                90
_cell_volume                     2397.51(5)
_cell_formula_units_Z            2
_cell_measurement_reflns_used    13312
_cell_measurement_temperature    150.00(10)
_cell_measurement_theta_max      74.4730
_cell_measurement_theta_min      2.9840
_shelx_estimated_absorpt_T_max   0.967
_shelx_estimated_absorpt_T_min   0.949
_exptl_absorpt_coefficient_mu    0.884
_exptl_absorpt_correction_T_max  1.000
_exptl_absorpt_correction_T_min  0.945
_exptl_absorpt_correction_type   gaussian
_exptl_absorpt_process_details   
;
CrysAlisPro 1.171.43.126a (Rigaku Oxford Diffraction, 2024)
Numerical absorption correction based on gaussian integration over
a multifaceted crystal model
Empirical absorption correction using spherical harmonics,
implemented in SCALE3 ABSPACK scaling algorithm.
;
_exptl_absorpt_special_details   ?
_exptl_crystal_colour            'clear light colourless'
_exptl_crystal_colour_lustre     clear
_exptl_crystal_colour_modifier   light
_exptl_crystal_colour_primary    colourless
_exptl_crystal_density_diffrn    1.378
_exptl_crystal_density_meas      ?
_exptl_crystal_density_method    ?
_exptl_crystal_description       block
_exptl_crystal_F_000             1044
loop_
_exptl_crystal_face_index_h
_exptl_crystal_face_index_k
_exptl_crystal_face_index_l
_exptl_crystal_face_perp_dist
-1 2 -1 0.0200
1 -2 1 0.0209
1 -1 -1 0.0188
-1 1 1 0.0197
-1 -2 -1 0.0014
1 2 1 0.0469
-1 -2 1 0.0165
0 1 1 0.0383
0 1 0 0.0413
1 2 -1 0.0478
0 1 -1 0.0305
0 -1 1 0.0275

_exptl_crystal_preparation       
;
Crystallised from a saturated solution of 4,4'-bipyridine, 
and methyl gallate (2:1) in MeNO2,
;
_exptl_crystal_recrystallization_method 
'High-throughput screening via the ENaCt protocol using SPT Labtech mosquito.'
_exptl_crystal_size_max          0.06
_exptl_crystal_size_mid          0.048
_exptl_crystal_size_min          0.038
loop_
_exptl_oxdiff_crystal_face_indexfrac_h
_exptl_oxdiff_crystal_face_indexfrac_k
_exptl_oxdiff_crystal_face_indexfrac_l
_exptl_oxdiff_crystal_face_x
_exptl_oxdiff_crystal_face_y
_exptl_oxdiff_crystal_face_z
-0.9997 2.0011 -0.9986 0.0121 -0.0932 0.2602
0.9997 -2.0011 0.9986 -0.0121 0.0932 -0.2602
0.9969 -1.0034 -1.0015 -0.0025 0.1910 -0.0547
-0.9969 1.0034 1.0015 0.0025 -0.1910 0.0547
-1.0034 -1.9949 -0.9916 -0.2703 0.0210 0.0541
1.0034 1.9949 0.9916 0.2703 -0.0210 -0.0541
-0.9997 -1.9936 1.0067 -0.2094 -0.1054 -0.0999
0.0028 0.9996 0.9974 0.1011 -0.0918 -0.0255
0.0009 0.9990 -0.0018 0.0706 -0.0286 0.0515
1.0006 1.9939 -0.5071 0.2246 0.0738 0.0614
-0.0009 0.9984 -1.0009 0.0401 0.0346 0.1285
0.0005 -0.9996 0.9996 -0.0403 -0.0346 -0.1285

_exptl_transmission_factor_max   ?
_exptl_transmission_factor_min   ?
_diffrn_reflns_av_R_equivalents  0.0367
_diffrn_reflns_av_unetI/netI     0.0365
_diffrn_reflns_Laue_measured_fraction_full 1.000
_diffrn_reflns_Laue_measured_fraction_max 0.946
_diffrn_reflns_limit_h_max       12
_diffrn_reflns_limit_h_min       -12
_diffrn_reflns_limit_k_max       20
_diffrn_reflns_limit_k_min       -20
_diffrn_reflns_limit_l_max       18
_diffrn_reflns_limit_l_min       -18
_diffrn_reflns_number            29451
_diffrn_reflns_point_group_measured_fraction_full 0.999
_diffrn_reflns_point_group_measured_fraction_max 0.925
_diffrn_reflns_theta_full        67.684
_diffrn_reflns_theta_max         77.183
_diffrn_reflns_theta_min         2.989
_diffrn_ambient_environment      N~2~
_diffrn_ambient_temperature      150.00(10)
_diffrn_detector                 'Hybrid Pixel Array Detector'
_diffrn_detector_area_resol_mean 10.0000
_diffrn_detector_type            'HyPix-Arc 100'
_diffrn_measured_fraction_theta_full 1.000
_diffrn_measured_fraction_theta_max 0.946
_diffrn_measurement_details      
;
List of Runs (angles in degrees, time in seconds):

  # Type    Start    End  Width  t~exp~   \w     \q     \k     \f   Frames
#--------------------------------------------------------------------------
  1  \w     13.00  76.00   0.50   12.00    --   46.11 -75.00  94.00  126
  2  \w     21.00 111.00   0.50   12.00    --   46.11  75.00-138.00  180
  3  \w    -51.00 -26.00   0.50   12.00    --  -47.61  75.00-138.00   50
  4  \w    -69.00 -44.00   0.50   12.00    --  -47.61 -75.00  94.00   50
  5  \w    -98.00 -36.00   0.50   48.00    --  -92.22  75.00-138.00  124
  6  \w   -154.00 -64.00   0.50   48.00    --  -92.22 -75.00  94.00  180
  7  \w     29.00  62.00   0.50   48.00    --   95.82 -75.00  94.00   66
  8  \w     92.00 117.00   0.50   48.00    --   95.82  75.00-138.00   50
  9  \w    119.00 151.00   0.50   48.00    --  107.32  75.00-138.00   64
 10  \w     60.00  85.00   0.50   48.00    --  107.32 -75.00  94.00   50
 11  \w     74.00 119.00   0.50   12.00    --   46.11 125.00  60.00   90
 12  \w      0.00  26.00   0.50   12.00    --   46.11 -19.00  90.00   52
 13  \w     74.00 120.00   0.50   12.00    --   46.11 125.00-180.00   92
 14  \w    -36.00  -4.00   0.50   12.00    --   46.11 -19.00  90.00   64
 15  \w    -11.00  35.00   0.50   12.00    --  -47.61  19.00-150.00   92
 16  \w   -116.00 -72.00   0.50   48.00    --  -92.22 -45.00   0.00   88
 17  \w    -35.00 -10.00   0.50   48.00    --  -92.22  30.00-150.00   50
 18  \w    -35.00 -10.00   0.50   48.00    --  -92.22  30.00  30.00   50
 19  \w   -169.00 -78.00   0.50   48.00    --  -92.22 -61.00 -30.00  182
 20  \w    -51.00 -12.00   0.50   48.00    --  -92.22  45.00-120.00   78
 21  \w   -164.00-108.00   0.50   48.00    --  -92.22 -95.00-180.00  112
 22  \w    -35.00 -10.00   0.50   48.00    --  -92.22  30.00  90.00   50
 23  \w   -132.00 -74.00   0.50   48.00    --  -92.22 -45.00 -90.00  116
 24  \w    -35.00  -9.00   0.50   48.00    --  -92.22  30.00 -60.00   52
 25  \w   -165.00-139.00   0.50   48.00    --  -92.22 -45.00   0.00   52
 26  \w    -34.00  -9.00   0.50   48.00    --  -92.22  30.00   0.00   50
 27  \w     65.00 123.00   0.50   48.00    --   95.82  30.00 -30.00  116
 28  \w    135.00 168.00   0.50   48.00    --   95.82  45.00 150.00   66
 29  \w     17.00  51.00   0.50   48.00    --   95.82 -45.00 120.00   68
 30  \w     76.00 107.00   0.50   48.00    --   95.82  45.00 150.00   62
 31  \w    142.00 167.00   0.50   48.00    --   95.82  77.00 150.00   50
 32  \w     69.00 100.00   0.50   48.00    --   95.82 -77.00-180.00   62
 33  \w     25.00  56.00   0.50   48.00    --   95.82 -77.00-180.00   62
 34  \w     70.00 122.00   0.50   48.00    --   95.82  77.00 150.00  104
 35  \w     20.00  66.00   0.50   48.00    --   95.82 -61.00  30.00   92
 36  \w    136.00 175.00   0.50   48.00    --   95.82  30.00 -30.00   78
 37  \w    126.00 175.00   0.50   48.00    --  107.32  30.00   0.00   98
 38  \w     79.00 107.00   0.50   48.00    --  107.32  30.00   0.00   56
 39  \w     48.00 103.00   0.50   48.00    --  107.32 -95.00  30.00  110
 40  \w     36.00  86.00   0.50   48.00    --  107.32 -95.00 -90.00  100
 41  \w     39.00  65.00   0.50   48.00    --  107.32 -61.00 -60.00   52
 42  \w     93.00 134.00   0.50   48.00    --  107.32  61.00 -90.00   82
 43  \w     37.00 105.00   0.50   48.00    --  107.32 -77.00 120.00  136
;
_diffrn_measurement_device       'four-circle diffractometer'
_diffrn_measurement_device_type  
'XtaLAB Synergy, Single source at home/near, HyPix-Arc 100'
_diffrn_measurement_method       '\w scans'
_diffrn_orient_matrix_type       
'CrysAlisPro convention (1999,Acta A55,543-557)'
_diffrn_orient_matrix_UB_11      0.0990291000
_diffrn_orient_matrix_UB_12      0.0706435000
_diffrn_orient_matrix_UB_13      0.0302739000
_diffrn_orient_matrix_UB_21      0.0989508000
_diffrn_orient_matrix_UB_22      -0.0287939000
_diffrn_orient_matrix_UB_23      -0.0634206000
_diffrn_orient_matrix_UB_31      -0.0802979000
_diffrn_orient_matrix_UB_32      0.0515331000
_diffrn_orient_matrix_UB_33      -0.0769415000
_diffrn_radiation_monochromator  mirror
_diffrn_radiation_probe          x-ray
_diffrn_radiation_type           'Cu K\a'
_diffrn_radiation_wavelength     1.54184
_diffrn_source                   'micro-focus sealed X-ray tube'
_diffrn_source_target            Cu
_diffrn_source_type              'PhotonJet (Cu) X-ray Source'
_reflns_Friedel_coverage         0.888
_reflns_Friedel_fraction_full    0.997
_reflns_Friedel_fraction_max     0.902
_reflns_number_gt                8525
_reflns_number_total             9408
_reflns_special_details          
;
 Reflections were merged by SHELXL according to the crystal
 class for the calculation of statistics and refinement.
 
 _reflns_Friedel_fraction is defined as the number of unique
 Friedel pairs measured divided by the number that would be
 possible theoretically, ignoring centric projections and
 systematic absences.
;
_reflns_threshold_expression     'I > 2\s(I)'
_computing_cell_refinement       'CrysAlisPro 1.171.43.126a (Rigaku OD, 2024)'
_computing_data_collection       
'CrysAlisPro system (CCD 43.126a 64-bit (release 11-06-2024))'
_computing_data_reduction        'CrysAlisPro 1.171.43.126a (Rigaku OD, 2024)'
_computing_molecular_graphics    'Olex2 1.5 (Dolomanov et al., 2009)'
_computing_publication_material  'Olex2 1.5 (Dolomanov et al., 2009)'
_computing_structure_refinement  'SHELXL 2018/3 (Sheldrick, 2015)'
_computing_structure_solution    'SHELXT 2018/2 (Sheldrick, 2018)'
_refine_diff_density_max         0.322
_refine_diff_density_min         -0.255
_refine_diff_density_rms         0.048
_refine_ls_abs_structure_details 
;
 Flack x determined using 3634 quotients [(I+)-(I-)]/[(I+)+(I-)]
 (Parsons, Flack and Wagner, Acta Cryst. B69 (2013) 249-259).
;
_refine_ls_abs_structure_Flack   0.46(7)
_refine_ls_extinction_coef       .
_refine_ls_extinction_method     none
_refine_ls_goodness_of_fit_ref   1.040
_refine_ls_hydrogen_treatment    constr
_refine_ls_matrix_type           full
_refine_ls_number_parameters     665
_refine_ls_number_reflns         9408
_refine_ls_number_restraints     484
_refine_ls_R_factor_all          0.0481
_refine_ls_R_factor_gt           0.0428
_refine_ls_restrained_S_all      1.014
_refine_ls_shift/su_max          0.000
_refine_ls_shift/su_mean         0.000
_refine_ls_structure_factor_coef Fsqd
_refine_ls_weighting_details     
'w=1/[\s^2^(Fo^2^)+(0.0739P)^2^+0.4269P] where P=(Fo^2^+2Fc^2^)/3'
_refine_ls_weighting_scheme      calc
_refine_ls_wR_factor_gt          0.1164
_refine_ls_wR_factor_ref         0.1200
_refine_special_details          
;
All non-hydrogen atoms were refined using anisotropic displacement 
parameters. All hydrogen atoms were placed in calculated positions 
and refined using a riding model.
There are systematic absence violations that have
strong intensity and are regular leading
to the space group determination of
P21 and not P21/c.
;
_olex2_refinement_description    
;
1. Fixed Uiso
 At 1.2 times of:
  All C(H) groups
 At 1.5 times of:
  All C(H,H,H) groups, All O(H) groups, All O(H,H) groups
2. Rigid body (RIGU) restrains
 All non-hydrogen atoms
 with sigma for 1-2 distances of 0.004 and sigma for 1-3 distances of 0.004
3.a Free rotating group:
 O1S(H1Sa,H1Sb), O2S(H2Sa,H2Sb)
3.b Aromatic/amide H refined with riding coordinates:
 C2A(H2A), C2B(H2Ba), C2C(H2C), C2D(H2Da), C2E(H2E), C3A(H3A), C3C(H3C),
 C3E(H3E), C4A(H4A), C4C(H4C), C4E(H4E), C5A(H5A), C5C(H5C), C5E(H5E), C6B(H6B),
  C6D(H6D), C7A(H7A), C7C(H7C), C7E(H7E), C8A(H8A), C8C(H8C), C8E(H8E),
 C9A(H9A), C9C(H9C), C9E(H9E), C10A(H10A), C10C(H10C), C10E(H10E)
3.c Idealised Me refined as rotating group:
 C1F(H1Fa,H1Fb,H1Fc), C1G(H1Ga,H1Gb,H1Gc), C8B(H8Ba,H8Bb,H8Bc), C8D(H8Da,H8Db,
 H8Dc)
3.d Idealised tetrahedral OH refined as rotating group:
 O1B(H1B), O1D(H1D), O2B(H2B), O2D(H2D), O3B(H3B), O3D(H3D)
;
_atom_sites_solution_hydrogens   mixed
_atom_sites_solution_primary     dual
_atom_sites_solution_secondary   ?
loop_
_atom_site_label
_atom_site_type_symbol
_atom_site_fract_x
_atom_site_fract_y
_atom_site_fract_z
_atom_site_U_iso_or_equiv
_atom_site_adp_type
_atom_site_occupancy
_atom_site_site_symmetry_order
_atom_site_calc_flag
_atom_site_refinement_flags_posn
_atom_site_refinement_flags_adp
_atom_site_refinement_flags_occupancy
_atom_site_disorder_assembly
_atom_site_disorder_group
O1B O 0.1986(3) 0.35147(14) 0.66449(15) 0.0319(5) Uani 1 1 d . . . . .
H1B H 0.200401 0.306803 0.690181 0.048 Uiso 1 1 calc R U . . .
O1D O 0.3358(3) 0.37235(14) 0.29588(16) 0.0322(5) Uani 1 1 d . . . . .
H1D H 0.353019 0.336116 0.260661 0.048 Uiso 1 1 calc R U . . .
O1F O 0.5547(3) 0.3106(2) 1.0148(2) 0.0630(9) Uani 1 1 d . . . . .
O1G O 0.0089(3) 0.70697(19) 0.1107(2) 0.0517(7) Uani 1 1 d . . . . .
O1S O 0.2152(4) 0.62436(17) 0.5137(2) 0.0603(9) Uani 1 1 d G . . . .
H1SA H 0.240179 0.673926 0.524138 0.091 Uiso 1 1 d G U . . .
H1SB H 0.252991 0.610800 0.467384 0.091 Uiso 1 1 d G U . . .
O2B O 0.2017(2) 0.49700(14) 0.60387(14) 0.0304(5) Uani 1 1 d . . . . .
H2B H 0.199991 0.545761 0.590458 0.046 Uiso 1 1 calc R U . . .
O2D O 0.2918(2) 0.50270(13) 0.39440(14) 0.0284(5) Uani 1 1 d . . . . .
H2D H 0.288193 0.454059 0.407602 0.043 Uiso 1 1 calc R U . . .
O2F O 0.4820(4) 0.2836(2) 0.8757(2) 0.0600(8) Uani 1 1 d . . . . .
O2G O -0.0659(3) 0.6825(2) -0.0296(2) 0.0601(8) Uani 1 1 d . . . . .
O2S O 0.2576(4) 0.37396(17) 0.47914(19) 0.0563(8) Uani 1 1 d G . . . .
H2SA H 0.286599 0.324719 0.480380 0.085 Uiso 1 1 d G U . . .
H2SB H 0.242019 0.382900 0.533639 0.085 Uiso 1 1 d G U . . .
O3B O 0.1532(3) 0.62546(14) 0.70248(16) 0.0327(5) Uani 1 1 d . . . . .
H3B H 0.138677 0.661566 0.738622 0.049 Uiso 1 1 calc R U . . .
O3D O 0.2998(3) 0.64756(13) 0.33253(15) 0.0300(5) Uani 1 1 d . . . . .
H3D H 0.319690 0.691645 0.311152 0.045 Uiso 1 1 calc R U . . .
O4B O 0.0849(3) 0.37812(16) 0.98479(17) 0.0416(6) Uani 1 1 d . . . . .
O4D O 0.4094(3) 0.61564(16) 0.01090(17) 0.0387(6) Uani 1 1 d . . . . .
O5B O 0.0534(3) 0.51002(16) 0.99533(17) 0.0388(6) Uani 1 1 d . . . . .
O5D O 0.4523(3) 0.48430(16) 0.00748(17) 0.0411(6) Uani 1 1 d . . . . .
N1A N 0.8798(3) 0.27795(19) 0.2426(2) 0.0351(7) Uani 1 1 d . . . . .
N1C N 0.7611(4) 0.28951(19) 0.4730(2) 0.0425(8) Uani 1 1 d . . . . .
N1E N 0.6693(3) 0.30221(18) 0.7078(2) 0.0357(7) Uani 1 1 d . . . . .
N1F N 0.4695(3) 0.2805(2) 0.9550(2) 0.0433(7) Uani 1 1 d . . . . .
N1G N 0.0202(3) 0.7093(2) 0.0318(2) 0.0399(7) Uani 1 1 d . . . . .
N2A N 0.8183(3) 0.69786(17) 0.29262(19) 0.0307(6) Uani 1 1 d . . . . .
N2C N 0.7251(4) 0.7096(2) 0.5248(2) 0.0474(8) Uani 1 1 d . . . . .
N2E N 0.6171(3) 0.72271(18) 0.7600(2) 0.0351(6) Uani 1 1 d . . . . .
C1A C 0.8526(3) 0.4439(2) 0.2653(2) 0.0262(6) Uani 1 1 d . . . . .
C1B C 0.1224(3) 0.46215(19) 0.8627(2) 0.0256(6) Uani 1 1 d . . . . .
C1C C 0.7468(3) 0.4550(2) 0.4950(2) 0.0290(7) Uani 1 1 d . . . . .
C1D C 0.3760(3) 0.5347(2) 0.1361(2) 0.0261(6) Uani 1 1 d . . . . .
C1E C 0.6488(3) 0.4689(2) 0.7251(2) 0.0268(6) Uani 1 1 d . . . . .
C1F C 0.3455(4) 0.2420(3) 0.9797(3) 0.0510(10) Uani 1 1 d . . . . .
H1FA H 0.373134 0.210850 1.035214 0.076 Uiso 1 1 calc R U . . .
H1FB H 0.302945 0.206503 0.930684 0.076 Uiso 1 1 calc R U . . .
H1FC H 0.277562 0.282968 0.989807 0.076 Uiso 1 1 calc R U . . .
C1G C 0.1464(4) 0.7471(3) 0.0075(3) 0.0530(10) Uani 1 1 d . . . . .
H1GA H 0.185723 0.785091 0.054776 0.080 Uiso 1 1 calc R U . . .
H1GB H 0.121068 0.775350 -0.050202 0.080 Uiso 1 1 calc R U . . .
H1GC H 0.216146 0.705852 0.001713 0.080 Uiso 1 1 calc R U . . .
C2A C 0.9672(3) 0.4030(2) 0.3100(2) 0.0346(7) Uani 1 1 d . . . . .
H2A H 1.038512 0.430380 0.349926 0.041 Uiso 1 1 calc R U . . .
C2B C 0.1482(3) 0.3972(2) 0.8089(2) 0.0266(6) Uani 1 1 d . . . . .
H2BA H 0.147397 0.344422 0.832034 0.032 Uiso 1 1 calc R U . . .
C2C C 0.8621(4) 0.4135(2) 0.5345(3) 0.0398(8) Uani 1 1 d . . . . .
H2C H 0.939254 0.440318 0.569746 0.048 Uiso 1 1 calc R U . . .
C2D C 0.3724(3) 0.45659(19) 0.1700(2) 0.0251(6) Uani 1 1 d . . . . .
H2DA H 0.389738 0.412214 0.134092 0.030 Uiso 1 1 calc R U . . .
C2E C 0.5431(3) 0.4256(2) 0.6737(2) 0.0347(7) Uani 1 1 d . . . . .
H2E H 0.461481 0.451632 0.643031 0.042 Uiso 1 1 calc R U . . .
C3A C 0.9775(4) 0.3216(2) 0.2963(3) 0.0404(8) Uani 1 1 d . . . . .
H3A H 1.058605 0.294777 0.326584 0.048 Uiso 1 1 calc R U . . .
C3B C 0.1747(3) 0.4096(2) 0.7230(2) 0.0260(6) Uani 1 1 d . . . . .
C3C C 0.8649(4) 0.3314(2) 0.5223(3) 0.0463(9) Uani 1 1 d . . . . .
H3C H 0.945528 0.303071 0.550674 0.056 Uiso 1 1 calc R U . . .
C3D C 0.3434(3) 0.44483(19) 0.2558(2) 0.0242(6) Uani 1 1 d . . . . .
C3E C 0.5573(4) 0.3435(2) 0.6674(3) 0.0372(8) Uani 1 1 d . . . . .
H3E H 0.482778 0.314635 0.632090 0.045 Uiso 1 1 calc R U . . .
C4A C 0.7683(4) 0.3196(2) 0.2005(2) 0.0361(7) Uani 1 1 d . . . . .
H4A H 0.696463 0.290825 0.162596 0.043 Uiso 1 1 calc R U . . .
C4B C 0.1753(3) 0.4881(2) 0.6890(2) 0.0245(6) Uani 1 1 d . . . . .
C4C C 0.6495(4) 0.3320(2) 0.4348(3) 0.0421(8) Uani 1 1 d . . . . .
H4C H 0.573418 0.304183 0.399705 0.050 Uiso 1 1 calc R U . . .
C4D C 0.3191(3) 0.50999(19) 0.3100(2) 0.0242(6) Uani 1 1 d . . . . .
C4E C 0.7709(4) 0.3453(2) 0.7562(3) 0.0430(9) Uani 1 1 d . . . . .
H4E H 0.852521 0.318101 0.785082 0.052 Uiso 1 1 calc R U . . .
C5A C 0.7510(3) 0.4007(2) 0.2085(2) 0.0330(7) Uani 1 1 d . . . . .
H5A H 0.670905 0.426712 0.175742 0.040 Uiso 1 1 calc R U . . .
C5B C 0.1497(3) 0.55322(19) 0.7428(2) 0.0254(6) Uani 1 1 d . . . . .
C5C C 0.6380(4) 0.4138(2) 0.4432(2) 0.0362(7) Uani 1 1 d . . . . .
H5C H 0.556871 0.441204 0.413841 0.043 Uiso 1 1 calc R U . . .
C5D C 0.3234(3) 0.58767(19) 0.2757(2) 0.0236(6) Uani 1 1 d . . . . .
C5E C 0.7652(4) 0.4274(2) 0.7671(3) 0.0397(8) Uani 1 1 d . . . . .
H5E H 0.840629 0.454812 0.803190 0.048 Uiso 1 1 calc R U . . .
C6A C 0.8398(3) 0.5317(2) 0.2761(2) 0.0265(6) Uani 1 1 d . . . . .
C6B C 0.1231(3) 0.5402(2) 0.8295(2) 0.0271(6) Uani 1 1 d . . . . .
H6B H 0.105495 0.584065 0.866103 0.032 Uiso 1 1 calc R U . . .
C6C C 0.7391(3) 0.5429(2) 0.5060(2) 0.0281(7) Uani 1 1 d . . . . .
C6D C 0.3502(3) 0.6000(2) 0.1887(2) 0.0263(6) Uani 1 1 d . . . . .
H6D H 0.350852 0.652657 0.165115 0.032 Uiso 1 1 calc R U . . .
C6E C 0.6382(3) 0.5568(2) 0.7363(2) 0.0262(6) Uani 1 1 d . . . . .
C7A C 0.9581(3) 0.5807(2) 0.2954(2) 0.0338(7) Uani 1 1 d . . . . .
H7A H 1.049296 0.558035 0.303912 0.041 Uiso 1 1 calc R U . . .
C7B C 0.0875(3) 0.4444(2) 0.9530(2) 0.0288(7) Uani 1 1 d . . . . .
C7C C 0.8590(4) 0.5902(2) 0.5206(3) 0.0395(8) Uani 1 1 d . . . . .
H7C H 0.949068 0.566729 0.524014 0.047 Uiso 1 1 calc R U . . .
C7D C 0.4121(3) 0.5504(2) 0.0464(2) 0.0290(7) Uani 1 1 d . . . . .
C7E C 0.5092(3) 0.59661(19) 0.7215(2) 0.0319(7) Uani 1 1 d . . . . .
H7E H 0.424991 0.567557 0.702814 0.038 Uiso 1 1 calc R U . . .
C8A C 0.9415(4) 0.6623(2) 0.3020(2) 0.0348(7) Uani 1 1 d . . . . .
H8A H 1.023227 0.694604 0.313983 0.042 Uiso 1 1 calc R U . . .
C8B C 0.0048(4) 0.4975(3) 1.0788(2) 0.0435(9) Uani 1 1 d . . . . .
H8BA H 0.074432 0.466422 1.119750 0.065 Uiso 1 1 calc R U . . .
H8BB H -0.084072 0.468212 1.067361 0.065 Uiso 1 1 calc R U . . .
H8BC H -0.009233 0.549211 1.106457 0.065 Uiso 1 1 calc R U . . .
C8C C 0.8453(5) 0.6722(2) 0.5300(3) 0.0496(10) Uani 1 1 d . . . . .
H8C H 0.928509 0.703287 0.540971 0.060 Uiso 1 1 calc R U . . .
C8D C 0.4961(4) 0.4955(3) -0.0790(3) 0.0462(9) Uani 1 1 d . . . . .
H8DA H 0.568537 0.536931 -0.073517 0.069 Uiso 1 1 calc R U . . .
H8DB H 0.415536 0.511855 -0.124051 0.069 Uiso 1 1 calc R U . . .
H8DC H 0.534056 0.445205 -0.097998 0.069 Uiso 1 1 calc R U . . .
C8E C 0.5047(4) 0.6781(2) 0.7343(2) 0.0362(7) Uani 1 1 d . . . . .
H8E H 0.415766 0.703645 0.724011 0.043 Uiso 1 1 calc R U . . .
C9A C 0.7037(3) 0.6520(2) 0.2750(2) 0.0363(8) Uani 1 1 d . . . . .
H9A H 0.614322 0.676851 0.267707 0.044 Uiso 1 1 calc R U . . .
C9C C 0.6090(4) 0.6656(2) 0.5102(3) 0.0445(9) Uani 1 1 d . . . . .
H9C H 0.521243 0.691825 0.506319 0.053 Uiso 1 1 calc R U . . .
C9E C 0.7402(4) 0.6862(2) 0.7740(3) 0.0423(9) Uani 1 1 d . . . . .
H9E H 0.821780 0.717498 0.792767 0.051 Uiso 1 1 calc R U . . .
C10A C 0.7102(3) 0.5703(2) 0.2669(2) 0.0335(7) Uani 1 1 d . . . . .
H10A H 0.626118 0.539971 0.255120 0.040 Uiso 1 1 calc R U . . .
C10C C 0.6103(4) 0.5831(2) 0.5003(2) 0.0370(7) Uani 1 1 d . . . . .
H10C H 0.524791 0.554036 0.489870 0.044 Uiso 1 1 calc R U . . .
C10E C 0.7564(4) 0.6048(2) 0.7628(3) 0.0397(8) Uani 1 1 d . . . . .
H10E H 0.847297 0.581632 0.772984 0.048 Uiso 1 1 calc R U . . .

loop_
_atom_site_aniso_label
_atom_site_aniso_U_11
_atom_site_aniso_U_22
_atom_site_aniso_U_33
_atom_site_aniso_U_23
_atom_site_aniso_U_13
_atom_site_aniso_U_12
O1B 0.0416(12) 0.0206(12) 0.0347(12) -0.0012(9) 0.0096(10) 0.0015(10)
O1D 0.0449(13) 0.0176(12) 0.0359(12) -0.0007(9) 0.0118(10) -0.0026(10)
O1F 0.0538(18) 0.0482(19) 0.078(2) -0.0145(16) -0.0135(15) 0.0024(14)
O1G 0.0653(18) 0.0449(16) 0.0467(15) 0.0003(12) 0.0152(13) -0.0043(13)
O1S 0.121(3) 0.0221(13) 0.0496(15) -0.0027(11) 0.0475(17) -0.0075(16)
O2B 0.0390(12) 0.0207(13) 0.0323(11) 0.0010(9) 0.0085(9) -0.0002(10)
O2D 0.0377(11) 0.0166(12) 0.0325(11) 0.0003(9) 0.0107(9) -0.0025(9)
O2F 0.076(2) 0.0557(19) 0.0535(17) -0.0062(14) 0.0247(15) -0.0039(16)
O2G 0.0568(17) 0.059(2) 0.0593(17) -0.0175(15) -0.0041(14) 0.0053(15)
O2S 0.117(3) 0.0196(13) 0.0403(13) 0.0007(10) 0.0366(15) -0.0022(14)
O3B 0.0468(14) 0.0169(12) 0.0359(12) 0.0005(9) 0.0115(10) 0.0004(10)
O3D 0.0406(12) 0.0157(11) 0.0358(11) -0.0028(9) 0.0125(9) -0.0016(9)
O4B 0.0587(15) 0.0274(13) 0.0431(13) 0.0044(11) 0.0211(12) -0.0020(12)
O4D 0.0481(13) 0.0297(13) 0.0405(13) 0.0055(11) 0.0137(10) -0.0008(11)
O5B 0.0519(14) 0.0303(14) 0.0387(13) -0.0011(11) 0.0200(11) 0.0029(11)
O5D 0.0605(16) 0.0277(13) 0.0406(13) 0.0035(11) 0.0236(12) 0.0074(12)
N1A 0.0466(17) 0.0242(15) 0.0352(15) 0.0030(11) 0.0092(12) -0.0018(12)
N1C 0.064(2) 0.0224(15) 0.0412(16) 0.0000(13) 0.0106(14) 0.0014(14)
N1E 0.0428(16) 0.0235(16) 0.0425(16) 0.0015(12) 0.0120(12) -0.0008(12)
N1F 0.0397(16) 0.0329(16) 0.0548(19) -0.0075(14) 0.0014(14) 0.0089(13)
N1G 0.0428(17) 0.0317(15) 0.0460(16) -0.0008(13) 0.0103(13) 0.0060(13)
N2A 0.0344(14) 0.0214(14) 0.0364(14) 0.0006(11) 0.0061(11) -0.0015(11)
N2C 0.072(2) 0.0218(15) 0.0530(19) -0.0045(14) 0.0240(17) -0.0048(15)
N2E 0.0455(17) 0.0223(15) 0.0386(15) 0.0010(12) 0.0108(12) -0.0004(12)
C1A 0.0268(15) 0.0250(16) 0.0281(15) 0.0019(12) 0.0083(12) -0.0008(12)
C1B 0.0202(13) 0.0210(15) 0.0348(15) -0.0009(12) 0.0024(11) -0.0031(12)
C1C 0.0383(18) 0.0220(16) 0.0279(15) -0.0017(12) 0.0090(13) -0.0009(13)
C1D 0.0219(14) 0.0260(17) 0.0301(15) 0.0009(12) 0.0033(11) 0.0009(12)
C1E 0.0273(15) 0.0235(16) 0.0293(15) 0.0017(12) 0.0043(11) 0.0010(12)
C1F 0.039(2) 0.050(2) 0.065(3) 0.005(2) 0.0121(17) 0.0080(18)
C1G 0.046(2) 0.056(3) 0.061(3) 0.008(2) 0.0210(18) 0.0109(19)
C2A 0.0341(16) 0.0233(15) 0.0440(18) 0.0060(13) 0.0004(13) -0.0023(12)
C2B 0.0239(14) 0.0200(16) 0.0351(15) 0.0016(12) 0.0032(11) 0.0006(12)
C2C 0.0396(18) 0.0271(17) 0.050(2) 0.0005(15) -0.0008(15) -0.0004(13)
C2D 0.0211(14) 0.0203(15) 0.0334(15) -0.0032(12) 0.0028(11) -0.0002(12)
C2E 0.0283(15) 0.0258(16) 0.0487(19) -0.0059(14) 0.0025(13) 0.0015(12)
C3A 0.0454(19) 0.0232(16) 0.049(2) 0.0081(14) -0.0008(15) 0.0046(14)
C3B 0.0224(14) 0.0207(16) 0.0340(16) -0.0032(13) 0.0021(11) -0.0006(12)
C3C 0.053(2) 0.0303(18) 0.053(2) 0.0053(16) 0.0015(17) 0.0101(16)
C3D 0.0205(13) 0.0166(15) 0.0341(15) 0.0002(12) 0.0003(11) -0.0010(11)
C3E 0.0366(17) 0.0255(17) 0.049(2) -0.0091(14) 0.0057(14) -0.0014(13)
C4A 0.0396(17) 0.0272(16) 0.0414(17) -0.0077(14) 0.0068(13) -0.0048(14)
C4B 0.0201(13) 0.0235(16) 0.0296(14) -0.0005(12) 0.0035(11) -0.0001(11)
C4C 0.051(2) 0.0247(17) 0.048(2) -0.0081(15) 0.0030(16) -0.0051(14)
C4D 0.0208(13) 0.0204(16) 0.0303(14) -0.0011(12) 0.0016(11) -0.0025(12)
C4E 0.0388(18) 0.0241(17) 0.062(2) 0.0092(15) -0.0033(16) 0.0060(13)
C5A 0.0275(14) 0.0276(16) 0.0439(17) -0.0051(14) 0.0059(12) -0.0027(12)
C5B 0.0224(14) 0.0197(15) 0.0334(15) -0.0005(12) 0.0026(12) -0.0022(12)
C5C 0.0341(16) 0.0269(16) 0.0461(19) -0.0057(14) 0.0029(13) -0.0016(12)
C5D 0.0195(14) 0.0165(15) 0.0344(15) -0.0021(12) 0.0037(11) -0.0005(11)
C5E 0.0329(16) 0.0247(16) 0.056(2) 0.0023(15) -0.0072(15) 0.0005(13)
C6A 0.0293(15) 0.0239(16) 0.0275(15) 0.0003(12) 0.0085(12) -0.0038(12)
C6B 0.0225(14) 0.0225(16) 0.0360(16) -0.0046(13) 0.0042(12) -0.0015(12)
C6C 0.0317(17) 0.0249(16) 0.0281(15) -0.0004(13) 0.0061(13) -0.0053(13)
C6D 0.0229(14) 0.0207(15) 0.0348(15) 0.0029(12) 0.0039(11) -0.0010(12)
C6E 0.0289(15) 0.0211(16) 0.0286(15) 0.0003(12) 0.0048(12) -0.0028(12)
C7A 0.0282(15) 0.0237(15) 0.0496(19) -0.0076(14) 0.0073(13) -0.0012(12)
C7B 0.0238(14) 0.0291(17) 0.0329(16) -0.0028(13) 0.0034(12) -0.0022(13)
C7C 0.0394(17) 0.0302(18) 0.050(2) -0.0118(15) 0.0106(15) -0.0055(13)
C7D 0.0263(15) 0.0248(16) 0.0360(16) 0.0019(13) 0.0053(12) 0.0005(12)
C7E 0.0277(14) 0.0218(14) 0.0461(18) 0.0054(13) 0.0060(12) -0.0021(11)
C8A 0.0300(15) 0.0248(16) 0.0501(19) -0.0065(14) 0.0083(13) -0.0048(12)
C8B 0.054(2) 0.042(2) 0.0391(19) -0.0019(17) 0.0209(16) 0.0031(18)
C8C 0.062(2) 0.0300(19) 0.060(2) -0.0167(17) 0.0208(19) -0.0173(17)
C8D 0.058(2) 0.046(2) 0.041(2) 0.0023(18) 0.0235(17) 0.0007(19)
C8E 0.0360(16) 0.0231(15) 0.0504(19) 0.0082(14) 0.0099(14) 0.0019(13)
C9A 0.0286(15) 0.0249(16) 0.053(2) 0.0026(14) -0.0007(14) 0.0012(12)
C9C 0.059(2) 0.0247(17) 0.052(2) 0.0042(15) 0.0146(17) 0.0082(15)
C9E 0.0380(17) 0.0251(17) 0.060(2) -0.0058(16) -0.0015(15) -0.0066(14)
C10A 0.0268(14) 0.0237(15) 0.0474(19) 0.0047(13) -0.0009(13) -0.0010(12)
C10C 0.0407(17) 0.0260(16) 0.0446(18) -0.0001(14) 0.0079(14) 0.0017(13)
C10E 0.0293(15) 0.0250(16) 0.062(2) -0.0050(15) -0.0001(14) 0.0014(13)

_geom_special_details            
;
 All esds (except the esd in the dihedral angle between two l.s. planes)
 are estimated using the full covariance matrix.  The cell esds are taken
 into account individually in the estimation of esds in distances, angles
 and torsion angles; correlations between esds in cell parameters are only
 used when they are defined by crystal symmetry.  An approximate (isotropic)
 treatment of cell esds is used for estimating esds involving l.s. planes.
;
loop_
_geom_bond_atom_site_label_1
_geom_bond_atom_site_label_2
_geom_bond_distance
_geom_bond_site_symmetry_2
_geom_bond_publ_flag
O1B H1B 0.8400 . ?
O1B C3B 1.357(4) . ?
O1D H1D 0.8400 . ?
O1D C3D 1.362(4) . ?
O1F N1F 1.218(4) . ?
O1G N1G 1.207(4) . ?
O1S H1SA 0.8707 . ?
O1S H1SB 0.8691 . ?
O2B H2B 0.8400 . ?
O2B C4B 1.354(4) . ?
O2D H2D 0.8400 . ?
O2D C4D 1.344(4) . ?
O2F N1F 1.218(5) . ?
O2G N1G 1.218(4) . ?
O2S H2SA 0.8698 . ?
O2S H2SB 0.8701 . ?
O3B H3B 0.8400 . ?
O3B C5B 1.355(4) . ?
O3D H3D 0.8400 . ?
O3D C5D 1.361(4) . ?
O4B C7B 1.210(4) . ?
O4D C7D 1.214(4) . ?
O5B C7B 1.338(4) . ?
O5B C8B 1.427(4) . ?
O5D C7D 1.340(4) . ?
O5D C8D 1.445(4) . ?
N1A C3A 1.347(5) . ?
N1A C4A 1.348(5) . ?
N1C C3C 1.339(6) . ?
N1C C4C 1.338(5) . ?
N1E C3E 1.340(5) . ?
N1E C4E 1.331(5) . ?
N1F C1F 1.467(6) . ?
N1G C1G 1.478(6) . ?
N2A C8A 1.319(5) . ?
N2A C9A 1.339(4) . ?
N2C C8C 1.313(6) . ?
N2C C9C 1.331(6) . ?
N2E C8E 1.322(5) . ?
N2E C9E 1.324(5) . ?
C1A C2A 1.377(5) . ?
C1A C5A 1.389(5) . ?
C1A C6A 1.485(5) . ?
C1B C2B 1.401(5) . ?
C1B C6B 1.399(5) . ?
C1B C7B 1.483(5) . ?
C1C C2C 1.361(5) . ?
C1C C5C 1.382(5) . ?
C1C C6C 1.484(3) . ?
C1D C2D 1.406(5) . ?
C1D C6D 1.395(5) . ?
C1D C7D 1.471(4) . ?
C1E C2E 1.377(5) . ?
C1E C5E 1.381(5) . ?
C1E C6E 1.486(5) . ?
C1F H1FA 0.9800 . ?
C1F H1FB 0.9800 . ?
C1F H1FC 0.9800 . ?
C1G H1GA 0.9800 . ?
C1G H1GB 0.9800 . ?
C1G H1GC 0.9800 . ?
C2A H2A 0.9500 . ?
C2A C3A 1.385(5) . ?
C2B H2BA 0.9500 . ?
C2B C3B 1.373(5) . ?
C2C H2C 0.9500 . ?
C2C C3C 1.388(5) . ?
C2D H2DA 0.9500 . ?
C2D C3D 1.378(4) . ?
C2E H2E 0.9500 . ?
C2E C3E 1.385(5) . ?
C3A H3A 0.9500 . ?
C3B C4B 1.410(5) . ?
C3C H3C 0.9500 . ?
C3D C4D 1.404(4) . ?
C3E H3E 0.9500 . ?
C4A H4A 0.9500 . ?
C4A C5A 1.376(5) . ?
C4B C5B 1.404(4) . ?
C4C H4C 0.9500 . ?
C4C C5C 1.381(5) . ?
C4D C5D 1.402(4) . ?
C4E H4E 0.9500 . ?
C4E C5E 1.385(5) . ?
C5A H5A 0.9500 . ?
C5B C6B 1.386(5) . ?
C5C H5C 0.9500 . ?
C5D C6D 1.390(4) . ?
C5E H5E 0.9500 . ?
C6A C7A 1.399(5) . ?
C6A C10A 1.399(5) . ?
C6B H6B 0.9500 . ?
C6C C7C 1.392(5) . ?
C6C C10C 1.408(5) . ?
C6D H6D 0.9500 . ?
C6E C7E 1.400(5) . ?
C6E C10E 1.399(5) . ?
C7A H7A 0.9500 . ?
C7A C8A 1.380(5) . ?
C7C H7C 0.9500 . ?
C7C C8C 1.387(6) . ?
C7E H7E 0.9500 . ?
C7E C8E 1.379(5) . ?
C8A H8A 0.9500 . ?
C8B H8BA 0.9800 . ?
C8B H8BB 0.9800 . ?
C8B H8BC 0.9800 . ?
C8C H8C 0.9500 . ?
C8D H8DA 0.9800 . ?
C8D H8DB 0.9800 . ?
C8D H8DC 0.9800 . ?
C8E H8E 0.9500 . ?
C9A H9A 0.9500 . ?
C9A C10A 1.374(5) . ?
C9C H9C 0.9500 . ?
C9C C10C 1.389(5) . ?
C9E H9E 0.9500 . ?
C9E C10E 1.385(5) . ?
C10A H10A 0.9500 . ?
C10C H10C 0.9500 . ?
C10E H10E 0.9500 . ?

loop_
_geom_angle_atom_site_label_1
_geom_angle_atom_site_label_2
_geom_angle_atom_site_label_3
_geom_angle
_geom_angle_site_symmetry_1
_geom_angle_site_symmetry_3
_geom_angle_publ_flag
C3B O1B H1B 109.5 . . ?
C3D O1D H1D 109.5 . . ?
H1SA O1S H1SB 104.6 . . ?
C4B O2B H2B 109.5 . . ?
C4D O2D H2D 109.5 . . ?
H2SA O2S H2SB 104.5 . . ?
C5B O3B H3B 109.5 . . ?
C5D O3D H3D 109.5 . . ?
C7B O5B C8B 116.2(3) . . ?
C7D O5D C8D 116.0(3) . . ?
C3A N1A C4A 115.1(3) . . ?
C4C N1C C3C 115.7(3) . . ?
C4E N1E C3E 115.6(3) . . ?
O1F N1F C1F 118.4(4) . . ?
O2F N1F O1F 122.3(4) . . ?
O2F N1F C1F 119.3(4) . . ?
O1G N1G O2G 124.4(4) . . ?
O1G N1G C1G 118.4(3) . . ?
O2G N1G C1G 117.3(4) . . ?
C8A N2A C9A 117.8(3) . . ?
C8C N2C C9C 117.5(3) . . ?
C8E N2E C9E 117.4(3) . . ?
C2A C1A C5A 117.8(3) . . ?
C2A C1A C6A 120.9(3) . . ?
C5A C1A C6A 121.2(3) . . ?
C2B C1B C7B 117.6(3) . . ?
C6B C1B C2B 120.5(3) . . ?
C6B C1B C7B 121.9(3) . . ?
C2C C1C C5C 118.7(3) . . ?
C2C C1C C6C 120.7(3) . . ?
C5C C1C C6C 120.6(3) . . ?
C2D C1D C7D 121.4(3) . . ?
C6D C1D C2D 120.3(3) . . ?
C6D C1D C7D 118.2(3) . . ?
C2E C1E C5E 117.4(3) . . ?
C2E C1E C6E 121.7(3) . . ?
C5E C1E C6E 120.9(3) . . ?
N1F C1F H1FA 109.5 . . ?
N1F C1F H1FB 109.5 . . ?
N1F C1F H1FC 109.5 . . ?
H1FA C1F H1FB 109.5 . . ?
H1FA C1F H1FC 109.5 . . ?
H1FB C1F H1FC 109.5 . . ?
N1G C1G H1GA 109.5 . . ?
N1G C1G H1GB 109.5 . . ?
N1G C1G H1GC 109.5 . . ?
H1GA C1G H1GB 109.5 . . ?
H1GA C1G H1GC 109.5 . . ?
H1GB C1G H1GC 109.5 . . ?
C1A C2A H2A 120.4 . . ?
C1A C2A C3A 119.3(3) . . ?
C3A C2A H2A 120.4 . . ?
C1B C2B H2BA 119.9 . . ?
C3B C2B C1B 120.3(3) . . ?
C3B C2B H2BA 119.9 . . ?
C1C C2C H2C 120.7 . . ?
C1C C2C C3C 118.7(3) . . ?
C3C C2C H2C 120.7 . . ?
C1D C2D H2DA 120.2 . . ?
C3D C2D C1D 119.5(3) . . ?
C3D C2D H2DA 120.2 . . ?
C1E C2E H2E 120.4 . . ?
C1E C2E C3E 119.2(3) . . ?
C3E C2E H2E 120.4 . . ?
N1A C3A C2A 124.2(3) . . ?
N1A C3A H3A 117.9 . . ?
C2A C3A H3A 117.9 . . ?
O1B C3B C2B 125.4(3) . . ?
O1B C3B C4B 115.0(3) . . ?
C2B C3B C4B 119.6(3) . . ?
N1C C3C C2C 124.2(4) . . ?
N1C C3C H3C 117.9 . . ?
C2C C3C H3C 117.9 . . ?
O1D C3D C2D 125.1(3) . . ?
O1D C3D C4D 114.1(3) . . ?
C2D C3D C4D 120.8(3) . . ?
N1E C3E C2E 124.2(3) . . ?
N1E C3E H3E 117.9 . . ?
C2E C3E H3E 117.9 . . ?
N1A C4A H4A 117.7 . . ?
N1A C4A C5A 124.7(3) . . ?
C5A C4A H4A 117.7 . . ?
O2B C4B C3B 117.2(3) . . ?
O2B C4B C5B 122.6(3) . . ?
C5B C4B C3B 120.2(3) . . ?
N1C C4C H4C 118.0 . . ?
N1C C4C C5C 124.0(3) . . ?
C5C C4C H4C 118.0 . . ?
O2D C4D C3D 123.7(3) . . ?
O2D C4D C5D 117.0(3) . . ?
C5D C4D C3D 119.3(3) . . ?
N1E C4E H4E 117.9 . . ?
N1E C4E C5E 124.1(3) . . ?
C5E C4E H4E 117.9 . . ?
C1A C5A H5A 120.5 . . ?
C4A C5A C1A 118.9(3) . . ?
C4A C5A H5A 120.5 . . ?
O3B C5B C4B 114.5(3) . . ?
O3B C5B C6B 125.6(3) . . ?
C6B C5B C4B 119.9(3) . . ?
C1C C5C H5C 120.6 . . ?
C4C C5C C1C 118.7(3) . . ?
C4C C5C H5C 120.6 . . ?
O3D C5D C4D 115.7(3) . . ?
O3D C5D C6D 123.9(3) . . ?
C6D C5D C4D 120.3(3) . . ?
C1E C5E C4E 119.4(3) . . ?
C1E C5E H5E 120.3 . . ?
C4E C5E H5E 120.3 . . ?
C7A C6A C1A 121.5(3) . . ?
C10A C6A C1A 122.5(3) . . ?
C10A C6A C7A 116.0(3) . . ?
C1B C6B H6B 120.2 . . ?
C5B C6B C1B 119.6(3) . . ?
C5B C6B H6B 120.2 . . ?
C7C C6C C1C 121.6(3) . . ?
C7C C6C C10C 116.4(3) . . ?
C10C C6C C1C 121.9(3) . . ?
C1D C6D H6D 120.1 . . ?
C5D C6D C1D 119.7(3) . . ?
C5D C6D H6D 120.1 . . ?
C7E C6E C1E 122.1(3) . . ?
C10E C6E C1E 122.1(3) . . ?
C10E C6E C7E 115.8(3) . . ?
C6A C7A H7A 120.2 . . ?
C8A C7A C6A 119.6(3) . . ?
C8A C7A H7A 120.2 . . ?
O4B C7B O5B 122.8(3) . . ?
O4B C7B C1B 124.6(3) . . ?
O5B C7B C1B 112.6(3) . . ?
C6C C7C H7C 120.5 . . ?
C8C C7C C6C 119.1(4) . . ?
C8C C7C H7C 120.5 . . ?
O4D C7D O5D 122.4(3) . . ?
O4D C7D C1D 124.9(3) . . ?
O5D C7D C1D 112.7(3) . . ?
C6E C7E H7E 120.1 . . ?
C8E C7E C6E 119.9(3) . . ?
C8E C7E H7E 120.1 . . ?
N2A C8A C7A 123.6(3) . . ?
N2A C8A H8A 118.2 . . ?
C7A C8A H8A 118.2 . . ?
O5B C8B H8BA 109.5 . . ?
O5B C8B H8BB 109.5 . . ?
O5B C8B H8BC 109.5 . . ?
H8BA C8B H8BB 109.5 . . ?
H8BA C8B H8BC 109.5 . . ?
H8BB C8B H8BC 109.5 . . ?
N2C C8C C7C 124.4(4) . . ?
N2C C8C H8C 117.8 . . ?
C7C C8C H8C 117.8 . . ?
O5D C8D H8DA 109.5 . . ?
O5D C8D H8DB 109.5 . . ?
O5D C8D H8DC 109.5 . . ?
H8DA C8D H8DB 109.5 . . ?
H8DA C8D H8DC 109.5 . . ?
H8DB C8D H8DC 109.5 . . ?
N2E C8E C7E 123.7(3) . . ?
N2E C8E H8E 118.2 . . ?
C7E C8E H8E 118.2 . . ?
N2A C9A H9A 118.7 . . ?
N2A C9A C10A 122.6(3) . . ?
C10A C9A H9A 118.7 . . ?
N2C C9C H9C 118.5 . . ?
N2C C9C C10C 123.0(4) . . ?
C10C C9C H9C 118.5 . . ?
N2E C9E H9E 118.2 . . ?
N2E C9E C10E 123.6(3) . . ?
C10E C9E H9E 118.2 . . ?
C6A C10A H10A 119.8 . . ?
C9A C10A C6A 120.3(3) . . ?
C9A C10A H10A 119.8 . . ?
C6C C10C H10C 120.2 . . ?
C9C C10C C6C 119.5(3) . . ?
C9C C10C H10C 120.2 . . ?
C6E C10E H10E 120.2 . . ?
C9E C10E C6E 119.7(3) . . ?
C9E C10E H10E 120.2 . . ?

loop_
_geom_torsion_atom_site_label_1
_geom_torsion_atom_site_label_2
_geom_torsion_atom_site_label_3
_geom_torsion_atom_site_label_4
_geom_torsion
_geom_torsion_site_symmetry_1
_geom_torsion_site_symmetry_2
_geom_torsion_site_symmetry_3
_geom_torsion_site_symmetry_4
_geom_torsion_publ_flag
O1B C3B C4B O2B -1.2(4) . . . . ?
O1B C3B C4B C5B 179.0(3) . . . . ?
O1D C3D C4D O2D 0.6(4) . . . . ?
O1D C3D C4D C5D -179.6(3) . . . . ?
O2B C4B C5B O3B 0.2(4) . . . . ?
O2B C4B C5B C6B 179.9(3) . . . . ?
O2D C4D C5D O3D 0.3(4) . . . . ?
O2D C4D C5D C6D -179.6(2) . . . . ?
O3B C5B C6B C1B 179.9(3) . . . . ?
O3D C5D C6D C1D 178.6(3) . . . . ?
N1A C4A C5A C1A -1.6(6) . . . . ?
N1C C4C C5C C1C -0.9(6) . . . . ?
N1E C4E C5E C1E -0.8(7) . . . . ?
N2A C9A C10A C6A -0.8(6) . . . . ?
N2C C9C C10C C6C 0.1(6) . . . . ?
N2E C9E C10E C6E -0.8(6) . . . . ?
C1A C2A C3A N1A -1.6(6) . . . . ?
C1A C6A C7A C8A 177.9(3) . . . . ?
C1A C6A C10A C9A -178.1(3) . . . . ?
C1B C2B C3B O1B -178.8(3) . . . . ?
C1B C2B C3B C4B -0.2(4) . . . . ?
C1C C2C C3C N1C 0.6(6) . . . . ?
C1C C6C C7C C8C 179.8(3) . . . . ?
C1C C6C C10C C9C -179.3(3) . . . . ?
C1D C2D C3D O1D 179.5(3) . . . . ?
C1D C2D C3D C4D -0.7(4) . . . . ?
C1E C2E C3E N1E -0.6(6) . . . . ?
C1E C6E C7E C8E 178.9(3) . . . . ?
C1E C6E C10E C9E -178.6(4) . . . . ?
C2A C1A C5A C4A 0.9(5) . . . . ?
C2A C1A C6A C7A 28.9(5) . . . . ?
C2A C1A C6A C10A -151.7(3) . . . . ?
C2B C1B C6B C5B 0.0(4) . . . . ?
C2B C1B C7B O4B 3.0(5) . . . . ?
C2B C1B C7B O5B -174.8(3) . . . . ?
C2B C3B C4B O2B -179.9(3) . . . . ?
C2B C3B C4B C5B 0.3(4) . . . . ?
C2C C1C C5C C4C 1.2(5) . . . . ?
C2C C1C C6C C7C 27.9(4) . . . . ?
C2C C1C C6C C10C -153.4(3) . . . . ?
C2D C1D C6D C5D 1.3(4) . . . . ?
C2D C1D C7D O4D 175.5(3) . . . . ?
C2D C1D C7D O5D -5.9(4) . . . . ?
C2D C3D C4D O2D -179.3(3) . . . . ?
C2D C3D C4D C5D 0.5(4) . . . . ?
C2E C1E C5E C4E 0.0(6) . . . . ?
C2E C1E C6E C7E 20.9(5) . . . . ?
C2E C1E C6E C10E -159.5(3) . . . . ?
C3A N1A C4A C5A 0.8(5) . . . . ?
C3B C4B C5B O3B 180.0(3) . . . . ?
C3B C4B C5B C6B -0.3(4) . . . . ?
C3C N1C C4C C5C 0.5(6) . . . . ?
C3D C4D C5D O3D -179.5(3) . . . . ?
C3D C4D C5D C6D 0.6(4) . . . . ?
C3E N1E C4E C5E 0.9(6) . . . . ?
C4A N1A C3A C2A 0.9(6) . . . . ?
C4B C5B C6B C1B 0.2(4) . . . . ?
C4C N1C C3C C2C -0.4(6) . . . . ?
C4D C5D C6D C1D -1.5(4) . . . . ?
C4E N1E C3E C2E -0.2(6) . . . . ?
C5A C1A C2A C3A 0.6(5) . . . . ?
C5A C1A C6A C7A -149.9(3) . . . . ?
C5A C1A C6A C10A 29.6(5) . . . . ?
C5C C1C C2C C3C -1.0(5) . . . . ?
C5C C1C C6C C7C -150.9(3) . . . . ?
C5C C1C C6C C10C 27.7(4) . . . . ?
C5E C1E C2E C3E 0.7(5) . . . . ?
C5E C1E C6E C7E -158.3(3) . . . . ?
C5E C1E C6E C10E 21.3(5) . . . . ?
C6A C1A C2A C3A -178.1(3) . . . . ?
C6A C1A C5A C4A 179.6(3) . . . . ?
C6A C7A C8A N2A 1.2(6) . . . . ?
C6B C1B C2B C3B 0.1(4) . . . . ?
C6B C1B C7B O4B 179.8(3) . . . . ?
C6B C1B C7B O5B 2.1(4) . . . . ?
C6C C1C C2C C3C -179.9(3) . . . . ?
C6C C1C C5C C4C -180.0(3) . . . . ?
C6C C7C C8C N2C -1.1(6) . . . . ?
C6D C1D C2D C3D -0.2(4) . . . . ?
C6D C1D C7D O4D -6.7(5) . . . . ?
C6D C1D C7D O5D 171.8(3) . . . . ?
C6E C1E C2E C3E -178.5(3) . . . . ?
C6E C1E C5E C4E 179.2(4) . . . . ?
C6E C7E C8E N2E 0.2(6) . . . . ?
C7A C6A C10A C9A 1.4(5) . . . . ?
C7B C1B C2B C3B 177.0(3) . . . . ?
C7B C1B C6B C5B -176.8(3) . . . . ?
C7C C6C C10C C9C -0.6(5) . . . . ?
C7D C1D C2D C3D 177.5(3) . . . . ?
C7D C1D C6D C5D -176.5(3) . . . . ?
C7E C6E C10E C9E 0.9(5) . . . . ?
C8A N2A C9A C10A 0.4(5) . . . . ?
C8B O5B C7B O4B -3.8(5) . . . . ?
C8B O5B C7B C1B 174.0(3) . . . . ?
C8C N2C C9C C10C -0.1(6) . . . . ?
C8D O5D C7D O4D 1.5(5) . . . . ?
C8D O5D C7D C1D -177.1(3) . . . . ?
C8E N2E C9E C10E 0.3(6) . . . . ?
C9A N2A C8A C7A -0.6(5) . . . . ?
C9C N2C C8C C7C 0.6(6) . . . . ?
C9E N2E C8E C7E 0.0(5) . . . . ?
C10A C6A C7A C8A -1.5(5) . . . . ?
C10C C6C C7C C8C 1.1(5) . . . . ?
C10E C6E C7E C8E -0.7(5) . . . . ?

_shelx_res_file                  
;
TITL bipy_metgal_meno2_2_fa_a.res in P2(1)
    44bipyridine_methyl_gallate_meno2_h2o.res
    created by SHELXL-2018/3 at 13:56:53 on 24-Feb-2025
REM Old TITL bipy_metgal_meno2_2_fa in P2(1)
REM SHELXT solution in P2(1): R1 0.123, Rweak 0.017, Alpha 0.004
REM <I/s> 0.469 for 10 systematic absences, Orientation as input
REM Flack x = 0.498 ( 0.059 ) from 3754 Parsons' quotients
REM Formula found by SHELXT: C54 N6 O12
CELL 1.54184 9.6893 16.7367 15.0094 90 99.937 90
ZERR 2 0.0001 0.0002 0.0002 0 0.001 0
LATT -1
SYMM -X,0.5+Y,-Z
SFAC C H N O
UNIT 96 100 16 32
RIGU

L.S. 4
PLAN  5
SIZE 0.038 0.048 0.06
TEMP -123
CONF
BOND
list 4
MORE -1
BOND $H
fmap 2
acta
REM <olex2.extras>
REM <HklSrc "%.\\44bipyridine_methyl_gallate_meno2_h2o.hkl">
REM </olex2.extras>

WGHT    0.073900    0.426900
FVAR       0.25931
O1B   4    0.198620    0.351473    0.664494    11.00000    0.04158    0.02057 =
         0.03470   -0.00119    0.00961    0.00152
AFIX 147
H1B   2    0.200401    0.306803    0.690181    11.00000   -1.50000
AFIX   0

O1D   4    0.335777    0.372348    0.295883    11.00000    0.04488    0.01757 =
         0.03585   -0.00065    0.01180   -0.00258
AFIX 147
H1D   2    0.353019    0.336116    0.260661    11.00000   -1.50000
AFIX   0

O1F   4    0.554675    0.310612    1.014814    11.00000    0.05382    0.04824 =
         0.07820   -0.01447   -0.01346    0.00237
O1G   4    0.008934    0.706969    0.110658    11.00000    0.06534    0.04488 =
         0.04673    0.00027    0.01523   -0.00427
AFIX   6
O1S   4    0.215238    0.624365    0.513655    11.00000    0.12101    0.02214 =
         0.04957   -0.00273    0.04754   -0.00754
H1SA  2    0.240179    0.673926    0.524138    11.00000   -1.50000
H1SB  2    0.252991    0.610800    0.467384    11.00000   -1.50000
AFIX   0

O2B   4    0.201735    0.497002    0.603869    11.00000    0.03905    0.02067 =
         0.03233    0.00095    0.00846   -0.00023
AFIX 147
H2B   2    0.199991    0.545761    0.590458    11.00000   -1.50000
AFIX   0

O2D   4    0.291812    0.502700    0.394403    11.00000    0.03772    0.01659 =
         0.03253    0.00027    0.01069   -0.00247
AFIX 147
H2D   2    0.288193    0.454059    0.407602    11.00000   -1.50000
AFIX   0

O2F   4    0.481989    0.283601    0.875719    11.00000    0.07569    0.05568 =
         0.05350   -0.00617    0.02470   -0.00387
O2G   4   -0.065871    0.682480   -0.029627    11.00000    0.05682    0.05920 =
         0.05931   -0.01748   -0.00414    0.00534
AFIX   6
O2S   4    0.257634    0.373960    0.479140    11.00000    0.11722    0.01964 =
         0.04034    0.00075    0.03658   -0.00219
H2SA  2    0.286599    0.324719    0.480380    11.00000   -1.50000
H2SB  2    0.242019    0.382900    0.533639    11.00000   -1.50000
AFIX   0

O3B   4    0.153184    0.625457    0.702479    11.00000    0.04677    0.01685 =
         0.03591    0.00049    0.01154    0.00037
AFIX 147
H3B   2    0.138677    0.661566    0.738622    11.00000   -1.50000
AFIX   0

O3D   4    0.299834    0.647561    0.332526    11.00000    0.04058    0.01575 =
         0.03579   -0.00284    0.01251   -0.00156
AFIX 147
H3D   2    0.319690    0.691645    0.311152    11.00000   -1.50000
AFIX   0

O4B   4    0.084929    0.378118    0.984791    11.00000    0.05867    0.02743 =
         0.04311    0.00435    0.02107   -0.00197
O4D   4    0.409379    0.615640    0.010897    11.00000    0.04814    0.02970 =
         0.04053    0.00548    0.01373   -0.00077
O5B   4    0.053413    0.510022    0.995328    11.00000    0.05188    0.03027 =
         0.03867   -0.00112    0.01998    0.00295
O5D   4    0.452325    0.484298    0.007478    11.00000    0.06049    0.02766 =
         0.04061    0.00350    0.02363    0.00744
N1A   3    0.879819    0.277954    0.242577    11.00000    0.04661    0.02425 =
         0.03515    0.00297    0.00916   -0.00185
N1C   3    0.761091    0.289512    0.472970    11.00000    0.06440    0.02236 =
         0.04119   -0.00004    0.01062    0.00136
N1E   3    0.669301    0.302212    0.707776    11.00000    0.04277    0.02353 =
         0.04253    0.00148    0.01197   -0.00077
N1F   3    0.469548    0.280526    0.954993    11.00000    0.03974    0.03289 =
         0.05478   -0.00750    0.00143    0.00892
N1G   3    0.020177    0.709302    0.031849    11.00000    0.04276    0.03174 =
         0.04601   -0.00080    0.01027    0.00604
N2A   3    0.818311    0.697861    0.292619    11.00000    0.03436    0.02139 =
         0.03640    0.00062    0.00614   -0.00146
N2C   3    0.725142    0.709588    0.524773    11.00000    0.07219    0.02180 =
         0.05301   -0.00454    0.02403   -0.00476
N2E   3    0.617112    0.722712    0.759969    11.00000    0.04550    0.02230 =
         0.03864    0.00104    0.01083   -0.00043
C1A   1    0.852606    0.443926    0.265286    11.00000    0.02682    0.02502 =
         0.02805    0.00186    0.00830   -0.00083
C1B   1    0.122394    0.462149    0.862654    11.00000    0.02020    0.02100 =
         0.03482   -0.00090    0.00235   -0.00313
C1C   1    0.746828    0.454985    0.495033    11.00000    0.03826    0.02199 =
         0.02793   -0.00169    0.00901   -0.00088
C1D   1    0.376029    0.534743    0.136113    11.00000    0.02191    0.02597 =
         0.03013    0.00086    0.00333    0.00086
C1E   1    0.648770    0.468908    0.725102    11.00000    0.02731    0.02348 =
         0.02931    0.00171    0.00433    0.00097
C1F   1    0.345504    0.242016    0.979727    11.00000    0.03856    0.05042 =
         0.06501    0.00503    0.01211    0.00802
AFIX 137
H1FA  2    0.373134    0.210850    1.035214    11.00000   -1.50000
H1FB  2    0.302945    0.206503    0.930684    11.00000   -1.50000
H1FC  2    0.277562    0.282968    0.989807    11.00000   -1.50000
AFIX   0

C1G   1    0.146409    0.747080    0.007482    11.00000    0.04581    0.05628 =
         0.06123    0.00792    0.02100    0.01087
AFIX 137
H1GA  2    0.185723    0.785091    0.054776    11.00000   -1.50000
H1GB  2    0.121068    0.775350   -0.050202    11.00000   -1.50000
H1GC  2    0.216146    0.705852    0.001713    11.00000   -1.50000
AFIX   0

C2A   1    0.967233    0.403023    0.310029    11.00000    0.03410    0.02333 =
         0.04401    0.00595    0.00036   -0.00227
AFIX  43
H2A   2    1.038512    0.430380    0.349926    11.00000   -1.20000
AFIX   0

C2B   1    0.148214    0.397233    0.808929    11.00000    0.02395    0.02005 =
         0.03515    0.00160    0.00325    0.00057
AFIX  43
H2BA  2    0.147397    0.344422    0.832034    11.00000   -1.20000
AFIX   0

C2C   1    0.862136    0.413546    0.534504    11.00000    0.03960    0.02709 =
         0.04966    0.00046   -0.00079   -0.00041
AFIX  43
H2C   2    0.939254    0.440318    0.569746    11.00000   -1.20000
AFIX   0

C2D   1    0.372366    0.456592    0.170042    11.00000    0.02106    0.02029 =
         0.03342   -0.00319    0.00281   -0.00023
AFIX  43
H2DA  2    0.389738    0.412214    0.134092    11.00000   -1.20000
AFIX   0

C2E   1    0.543108    0.425562    0.673734    11.00000    0.02826    0.02576 =
         0.04871   -0.00593    0.00254    0.00150
AFIX  43
H2E   2    0.461481    0.451632    0.643031    11.00000   -1.20000
AFIX   0

C3A   1    0.977511    0.321586    0.296255    11.00000    0.04539    0.02321 =
         0.04927    0.00807   -0.00078    0.00460
AFIX  43
H3A   2    1.058605    0.294777    0.326584    11.00000   -1.20000
AFIX   0

C3B   1    0.174698    0.409613    0.723013    11.00000    0.02239    0.02069 =
         0.03395   -0.00320    0.00215   -0.00065
C3C   1    0.864863    0.331399    0.522261    11.00000    0.05262    0.03027 =
         0.05321    0.00532    0.00146    0.01013
AFIX  43
H3C   2    0.945528    0.303071    0.550674    11.00000   -1.20000
AFIX   0

C3D   1    0.343398    0.444834    0.255810    11.00000    0.02045    0.01659 =
         0.03408    0.00025    0.00027   -0.00099
C3E   1    0.557252    0.343500    0.667360    11.00000    0.03661    0.02553 =
         0.04887   -0.00908    0.00572   -0.00137
AFIX  43
H3E   2    0.482778    0.314635    0.632090    11.00000   -1.20000
AFIX   0

C4A   1    0.768284    0.319558    0.200495    11.00000    0.03965    0.02722 =
         0.04143   -0.00770    0.00679   -0.00480
AFIX  43
H4A   2    0.696463    0.290825    0.162596    11.00000   -1.20000
AFIX   0

C4B   1    0.175290    0.488137    0.689002    11.00000    0.02014    0.02349 =
         0.02956   -0.00050    0.00348   -0.00012
C4C   1    0.649454    0.331995    0.434759    11.00000    0.05122    0.02474 =
         0.04829   -0.00806    0.00304   -0.00513
AFIX  43
H4C   2    0.573418    0.304183    0.399705    11.00000   -1.20000
AFIX   0

C4D   1    0.319076    0.509986    0.309971    11.00000    0.02076    0.02039 =
         0.03030   -0.00113    0.00156   -0.00246
C4E   1    0.770904    0.345312    0.756190    11.00000    0.03883    0.02406 =
         0.06186    0.00922   -0.00326    0.00600
AFIX  43
H4E   2    0.852521    0.318101    0.785082    11.00000   -1.20000
AFIX   0

C5A   1    0.751023    0.400687    0.208513    11.00000    0.02749    0.02758 =
         0.04387   -0.00510    0.00587   -0.00271
AFIX  43
H5A   2    0.670905    0.426712    0.175742    11.00000   -1.20000
AFIX   0

C5B   1    0.149678    0.553219    0.742828    11.00000    0.02239    0.01967 =
         0.03341   -0.00046    0.00264   -0.00218
C5C   1    0.637986    0.413787    0.443153    11.00000    0.03409    0.02693 =
         0.04605   -0.00571    0.00295   -0.00158
AFIX  43
H5C   2    0.556871    0.441204    0.413841    11.00000   -1.20000
AFIX   0

C5D   1    0.323383    0.587669    0.275685    11.00000    0.01952    0.01648 =
         0.03438   -0.00212    0.00372   -0.00055
C5E   1    0.765156    0.427357    0.767111    11.00000    0.03295    0.02466 =
         0.05626    0.00232   -0.00721    0.00053
AFIX  43
H5E   2    0.840629    0.454812    0.803190    11.00000   -1.20000
AFIX   0

C6A   1    0.839810    0.531663    0.276099    11.00000    0.02934    0.02392 =
         0.02748    0.00026    0.00854   -0.00384
C6B   1    0.123114    0.540218    0.829464    11.00000    0.02247    0.02252 =
         0.03597   -0.00456    0.00423   -0.00145
AFIX  43
H6B   2    0.105495    0.584065    0.866103    11.00000   -1.20000
AFIX   0

C6C   1    0.739094    0.542907    0.505995    11.00000    0.03167    0.02485 =
         0.02808   -0.00037    0.00614   -0.00526
C6D   1    0.350163    0.600007    0.188684    11.00000    0.02285    0.02074 =
         0.03478    0.00291    0.00387   -0.00103
AFIX  43
H6D   2    0.350852    0.652657    0.165115    11.00000   -1.20000
AFIX   0

C6E   1    0.638182    0.556767    0.736264    11.00000    0.02886    0.02107 =
         0.02857    0.00026    0.00481   -0.00280
C7A   1    0.958094    0.580727    0.295404    11.00000    0.02824    0.02369 =
         0.04963   -0.00756    0.00734   -0.00122
AFIX  43
H7A   2    1.049296    0.558035    0.303912    11.00000   -1.20000
AFIX   0

C7B   1    0.087451    0.444418    0.952975    11.00000    0.02384    0.02907 =
         0.03289   -0.00284    0.00335   -0.00222
C7C   1    0.859049    0.590222    0.520570    11.00000    0.03937    0.03017 =
         0.04993   -0.01184    0.01057   -0.00548
AFIX  43
H7C   2    0.949068    0.566729    0.524014    11.00000   -1.20000
AFIX   0

C7D   1    0.412060    0.550394    0.046442    11.00000    0.02629    0.02478 =
         0.03598    0.00191    0.00526    0.00050
C7E   1    0.509231    0.596610    0.721544    11.00000    0.02774    0.02180 =
         0.04605    0.00544    0.00604   -0.00209
AFIX  43
H7E   2    0.424991    0.567557    0.702814    11.00000   -1.20000
AFIX   0

C8A   1    0.941498    0.662305    0.302015    11.00000    0.02995    0.02480 =
         0.05009   -0.00653    0.00828   -0.00484
AFIX  43
H8A   2    1.023227    0.694604    0.313983    11.00000   -1.20000
AFIX   0

C8B   1    0.004828    0.497484    1.078761    11.00000    0.05389    0.04205 =
         0.03912   -0.00190    0.02087    0.00311
AFIX 137
H8BA  2    0.074432    0.466422    1.119750    11.00000   -1.50000
H8BB  2   -0.084072    0.468212    1.067361    11.00000   -1.50000
H8BC  2   -0.009233    0.549211    1.106457    11.00000   -1.50000
AFIX   0

C8C   1    0.845310    0.672164    0.529995    11.00000    0.06236    0.03002 =
         0.06015   -0.01665    0.02081   -0.01729
AFIX  43
H8C   2    0.928509    0.703287    0.540971    11.00000   -1.20000
AFIX   0

C8D   1    0.496141    0.495472   -0.078983    11.00000    0.05757    0.04566 =
         0.04078    0.00229    0.02354    0.00066
AFIX 137
H8DA  2    0.568537    0.536931   -0.073517    11.00000   -1.50000
H8DB  2    0.415536    0.511855   -0.124051    11.00000   -1.50000
H8DC  2    0.534056    0.445205   -0.097998    11.00000   -1.50000
AFIX   0

C8E   1    0.504674    0.678122    0.734277    11.00000    0.03600    0.02305 =
         0.05041    0.00823    0.00988    0.00193
AFIX  43
H8E   2    0.415766    0.703645    0.724011    11.00000   -1.20000
AFIX   0

C9A   1    0.703696    0.651978    0.274973    11.00000    0.02859    0.02486 =
         0.05261    0.00259   -0.00073    0.00122
AFIX  43
H9A   2    0.614322    0.676851    0.267707    11.00000   -1.20000
AFIX   0

C9C   1    0.609025    0.665595    0.510181    11.00000    0.05851    0.02469 =
         0.05209    0.00415    0.01462    0.00820
AFIX  43
H9C   2    0.521243    0.691825    0.506319    11.00000   -1.20000
AFIX   0

C9E   1    0.740179    0.686175    0.773988    11.00000    0.03798    0.02509 =
         0.06026   -0.00580   -0.00152   -0.00661
AFIX  43
H9E   2    0.821780    0.717498    0.792767    11.00000   -1.20000
AFIX   0

C10A  1    0.710151    0.570315    0.266946    11.00000    0.02682    0.02369 =
         0.04736    0.00468   -0.00089   -0.00096
AFIX  43
H10A  2    0.626118    0.539971    0.255120    11.00000   -1.20000
AFIX   0

C10C  1    0.610261    0.583117    0.500341    11.00000    0.04074    0.02600 =
         0.04459   -0.00006    0.00787    0.00172
AFIX  43
H10C  2    0.524791    0.554036    0.489870    11.00000   -1.20000
AFIX   0

C10E  1    0.756396    0.604761    0.762756    11.00000    0.02935    0.02497 =
         0.06200   -0.00499   -0.00014    0.00143
AFIX  43
H10E  2    0.847297    0.581632    0.772984    11.00000   -1.20000
AFIX   0
HKLF 4


REM  bipy_metgal_meno2_2_fa_a.res in P2(1)
REM wR2 = 0.1200, GooF = S = 1.040, Restrained GooF = 1.014 for all data
REM R1 = 0.0428 for 8525 Fo > 4sig(Fo) and 0.0481 for all 9408 data
REM 665 parameters refined using 484 restraints

END

WGHT      0.0739      0.4269

REM Highest difference peak  0.322,  deepest hole -0.255,  1-sigma level  0.048
Q1    1   0.8964  0.3910  0.4899  11.00000  0.05    0.32
Q2    1   0.6408  0.3775  0.4806  11.00000  0.05    0.31
Q3    1   0.7399  0.3610  0.2431  11.00000  0.05    0.30
Q4    1   0.9950  0.3741  0.2633  11.00000  0.05    0.30
Q5    1   0.8448  0.6375  0.5779  11.00000  0.05    0.28
;
_shelx_res_checksum              69681
_shelx_hkl_file                  
;
   0 -20   0    8.51    0.47
   0 -20  -1    1.70    0.28
   0 -20   1    1.20    0.26
   0 -20  -2    6.56    0.41
   0 -20  -3    2.20    0.28
   0 -19   0   -0.37    0.31
   0 -19   1   16.98    0.83
   0 -19  -1   18.61    0.84
   0 -19  -1   15.83    1.01
   0 -19  -2    2.25    0.35
   0 -19   2    2.68    0.34
   0 -19  -2    2.62    0.65
   0 -19   3    9.78    0.53
   0 -19  -3   10.44    0.57
   0 -19  -3    8.91    0.82
   0 -19   4    2.64    0.31
   0 -19  -4    2.79    0.34
   0 -19  -4    3.12    0.66
   0 -19  -5    3.35    0.34
   0 -19   5    3.31    0.28
   0 -19  -5    4.06    0.67
   0 -19  -6   11.42    0.59
   0 -19  -6   12.52    0.88
   0 -18   0   18.28    0.86
   0 -18   0   14.97    1.06
   0 -18   1    2.23    0.37
   0 -18  -1    1.91    0.38
   0 -18  -1    2.66    0.73
   0 -18  -2    3.44    0.42
   0 -18  -2    4.13    0.79
   0 -18  -3    1.62    0.37
   0 -18  -3    1.77    0.77
   0 -18  -4    2.83    0.39
   0 -18  -4    3.16    0.77
   0 -18  -5   12.76    0.70
   0 -18  -5   14.55    1.04
   0 -18  -6    9.65    0.57
   0 -18  -6   10.55    0.90
   0 -18  -7    8.26    0.51
   0 -18  -7    8.12    0.79
   0 -18  -8    3.88    0.35
   0 -18  -8    4.08    0.61
   0 -17  -1    5.59    0.51
   0 -17  -1    5.39    0.89
   0 -17  -2    9.78    0.61
   0 -17  -2    7.61    0.96
   0 -17  -3   12.17    0.71
   0 -17  -3   11.33    0.96
   0 -17  -4    2.12    0.42
   0 -17  -4    1.32    0.74
   0 -17  -5    2.45    0.42
   0 -17  -5    2.97    0.88
   0 -17  -5    2.48    0.79
   0 -17  -6    1.17    0.39
   0 -17  -6    1.00    0.82
   0 -17  -6    1.26    0.34
   0 -17  -7    3.97    0.43
   0 -17  -7    2.72    0.78
   0 -17  -7    3.98    0.38
   0 -17  -8    0.76    0.34
   0 -17  -8    0.97    0.68
   0 -17  -8    0.40    0.29
   0 -17  -9    0.33    0.30
   0 -17  -9    1.13    0.59
   0 -16   0    0.86    0.77
   0 -16   1    3.09    0.73
   0 -16  -1    3.18    0.88
   0 -16  -2   18.27    0.93
   0 -16  -2   18.41    1.29
   0 -16  -3   40.87    1.71
   0 -16  -3   37.40    2.00
   0 -16  -3   36.01    1.92
   0 -16  -4    4.94    0.52
   0 -16  -4    6.98    1.02
   0 -16  -4    4.93    0.90
   0 -16  -5   11.41    0.69
   0 -16  -5   11.94    1.11
   0 -16  -5   11.28    1.03
   0 -16  -6    1.64    0.43
   0 -16  -6    1.70    0.84
   0 -16  -6    2.99    0.42
   0 -16  -7    1.28    0.40
   0 -16  -7    2.16    0.87
   0 -16  -7    1.12    0.38
   0 -16  -7    0.65    0.79
   0 -16  -8    2.20    0.41
   0 -16  -8    1.14    0.75
   0 -16  -8    1.67    0.37
   0 -16  -8    0.99    0.78
   0 -16  -9    3.72    0.43
   0 -16  -9    4.82    0.76
   0 -16  -9    3.85    0.41
   0 -16 -10   15.86    0.76
   0 -16 -10   16.89    0.92
   0 -16 -10   13.96    0.74
   0 -15   0   -0.14    0.80
   0 -15   1  130.17    5.50
   0 -15  -1  138.40    5.58
   0 -15  -1  130.95    5.49
   0 -15  -2   18.24    1.33
   0 -15  -2   17.52    1.20
   0 -15  -3   35.22    1.94
   0 -15  -3   36.41    1.87
   0 -15  -4   23.60    1.57
   0 -15  -4   23.38    1.45
   0 -15  -5    3.46    0.48
   0 -15  -5    3.55    0.99
   0 -15  -6   22.75    1.10
   0 -15  -6   22.72    1.45
   0 -15  -7    1.34    0.42
   0 -15  -7    0.68    0.91
   0 -15  -7    0.76    0.85
   0 -15  -7    2.12    0.42
   0 -15  -8    0.87    0.43
   0 -15  -8    1.51    0.81
   0 -15  -8    1.33    0.41
   0 -15  -9   13.45    0.74
   0 -15  -9   12.25    1.06
   0 -15  -9   12.01    0.72
   0 -15  -9   14.37    1.06
   0 -15 -10   11.67    0.67
   0 -15 -10   10.83    0.69
   0 -15 -10   11.11    0.66
   0 -15 -11    1.27    0.34
   0 -15 -11    0.96    0.35
   0 -15 -11    0.70    0.34
   0 -14   0    5.93    0.91
   0 -14  -1   17.13    0.78
   0 -14  -1   15.46    1.19
   0 -14   1   16.16    1.13
   0 -14  -1   14.86    1.08
   0 -14  -2   -1.05    0.84
   0 -14  -2    0.57    0.75
   0 -14  -3   45.93    1.95
   0 -14  -3   46.14    2.30
   0 -14  -3   43.48    2.20
   0 -14  -4   25.53    1.19
   0 -14  -4   25.11    1.56
   0 -14  -4   24.58    1.53
   0 -14  -5   10.93    0.68
   0 -14  -5   10.53    1.18
   0 -14  -5   11.24    1.08
   0 -14  -6   18.20    1.40
   0 -14  -6   19.37    1.34
   0 -14  -7    8.65    0.62
   0 -14  -7   10.63    1.12
   0 -14  -8    4.04    0.51
   0 -14  -8    5.14    0.95
   0 -14  -8    4.21    0.95
   0 -14  -8    4.38    0.51
   0 -14  -9   17.50    0.93
   0 -14  -9   20.26    1.31
   0 -14  -9   17.77    0.93
   0 -14 -10    9.59    0.66
   0 -14 -10   10.87    0.94
   0 -14 -10    9.98    0.72
   0 -14 -10    9.72    0.64
   0 -14 -10   12.02    0.99
   0 -14 -11    7.85    0.55
   0 -14 -11    8.82    0.64
   0 -14 -11    7.01    0.55
   0 -14 -12    1.86    0.37
   0 -14 -12    2.35    0.42
   0 -13   0    0.25    0.27
   0 -13   0    0.13    0.57
   0 -13  -1   11.03    0.57
   0 -13   1   10.45    0.93
   0 -13  -1   11.08    0.90
   0 -13  -2   17.75    0.81
   0 -13   2   15.16    1.08
   0 -13  -2   16.85    1.14
   0 -13  -3   50.74    2.38
   0 -13  -4    7.42    0.56
   0 -13  -4    8.17    0.91
   0 -13  -5    2.70    1.11
   0 -13  -5    2.14    0.43
   0 -13  -5    1.88    0.84
   0 -13  -6   31.44    2.30
   0 -13  -6   35.34    1.55
   0 -13  -6   33.52    1.88
   0 -13  -7    7.20    1.37
   0 -13  -7    7.50    1.09
   0 -13  -7    6.49    1.01
   0 -13  -8   10.23    0.71
   0 -13  -8   12.97    1.18
   0 -13  -8   11.52    0.70
   0 -13  -8   10.72    1.13
   0 -13  -9    1.52    0.47
   0 -13  -9    2.63    0.88
   0 -13  -9    1.34    0.89
   0 -13  -9    2.43    0.46
   0 -13 -10   46.01    2.10
   0 -13 -10   48.79    2.12
   0 -13 -11    1.28    0.43
   0 -13 -11   -0.20    0.42
   0 -13 -12    3.34    0.43
   0 -13 -12    2.82    0.44
   0 -13 -12    3.10    0.54
   0 -13 -13    6.59    0.49
   0 -13 -13    7.54    0.57
   0 -12   0    5.72    0.37
   0 -12   0    5.24    0.68
   0 -12   1   46.79    1.88
   0 -12  -1   46.94    1.89
   0 -12  -2    4.32    0.36
   0 -12   2    3.15    0.67
   0 -12  -2    4.55    0.70
   0 -12  -3   38.20    1.56
   0 -12  -3   34.94    1.82
   0 -12  -4    8.41    0.55
   0 -12  -4    5.96    1.16
   0 -12  -4    7.58    0.89
   0 -12  -5   18.21    1.67
   0 -12  -5   19.46    0.96
   0 -12  -5   20.50    1.29
   0 -12  -6   10.56    0.63
   0 -12  -6    8.20    1.43
   0 -12  -6    9.47    1.04
   0 -12  -7    3.70    0.49
   0 -12  -7    3.43    1.30
   0 -12  -7    4.32    0.93
   0 -12  -8   25.98    1.23
   0 -12  -8   27.87    2.20
   0 -12  -8   25.97    1.59
   0 -12  -8   24.91    1.56
   0 -12  -9   11.27    1.70
   0 -12  -9   12.94    1.15
   0 -12  -9   14.35    1.14
   0 -12 -10   18.47    1.02
   0 -12 -10   23.03    1.35
   0 -12 -10   20.76    1.05
   0 -12 -10   24.71    1.41
   0 -12 -11    6.44    0.57
   0 -12 -11    6.79    0.89
   0 -12 -11    6.44    0.58
   0 -12 -12    3.14    0.48
   0 -12 -12    2.38    0.45
   0 -12 -13    6.89    0.54
   0 -12 -13    7.72    0.63
   0 -12 -14    1.84    0.43
   0 -11   0    0.18    0.22
   0 -11   0    0.21    0.52
   0 -11  -1    9.33    0.48
   0 -11   1    9.41    0.48
   0 -11  -1    9.77    0.77
   0 -11   1    7.68    0.70
   0 -11  -2   31.87    1.97
   0 -11  -2   36.73    1.49
   0 -11   2   35.97    1.48
   0 -11  -2   33.77    1.70
   0 -11  -3   13.40    1.29
   0 -11   3   15.25    0.69
   0 -11  -3   16.22    0.73
   0 -11  -3   14.01    1.04
   0 -11  -4    3.30    0.38
   0 -11  -4    2.50    0.27
   0 -11  -4    2.70    0.76
   0 -11  -5   16.75    1.53
   0 -11  -5   16.28    0.79
   0 -11  -5   14.99    0.71
   0 -11  -5   14.39    0.90
   0 -11  -5   16.20    1.10
   0 -11  -6    1.55    1.07
   0 -11  -6    2.10    0.41
   0 -11  -6    1.94    0.58
   0 -11  -6    1.58    0.83
   0 -11  -7   27.05    1.26
   0 -11  -7   29.78    2.18
   0 -11  -7   26.36    1.56
   0 -11  -8   43.75    1.91
   0 -11  -8   47.75    2.91
   0 -11  -8   43.44    2.19
   0 -11  -9   28.34    2.24
   0 -11  -9   27.10    1.33
   0 -11  -9   30.55    1.67
   0 -11  -9   30.66    1.64
   0 -11  -9   29.68    1.36
   0 -11 -10    7.11    1.49
   0 -11 -10    7.76    0.90
   0 -11 -10    5.30    0.90
   0 -11 -11    1.34    0.43
   0 -11 -11    1.43    0.50
   0 -11 -11    0.87    0.76
   0 -11 -12   21.86    1.09
   0 -11 -12   21.89    1.10
   0 -11 -13   14.27    0.80
   0 -11 -14    1.26    0.39
   0 -11 -14    1.94    0.46
   0 -11 -15    3.95    0.47
   0 -10   0  121.19    4.61
   0 -10   0  102.81    4.71
   0 -10  -1   10.90    0.53
   0 -10  -1   10.35    0.67
   0 -10  -1   10.38    0.96
   0 -10   1   10.80    0.52
   0 -10  -1   10.85    0.77
   0 -10  -2   40.23    1.65
   0 -10   2   40.23    1.63
   0 -10  -2   38.60    1.83
   0 -10  -3    3.51    0.33
   0 -10   3    3.96    0.28
   0 -10  -3    3.82    0.91
   0 -10  -3    3.56    0.27
   0 -10  -3    3.69    0.66
   0 -10  -4   16.67    0.75
   0 -10  -4   17.02    0.81
   0 -10  -4   18.16    1.46
   0 -10  -4   17.75    1.09
   0 -10  -5   36.12    1.48
   0 -10  -5   35.08    2.22
   0 -10  -5   35.44    1.53
   0 -10  -5   34.81    1.77
   0 -10  -6    2.05    1.08
   0 -10  -6    3.17    0.31
   0 -10  -6    3.36    0.42
   0 -10  -6    3.15    0.61
   0 -10  -6    3.87    0.77
   0 -10  -7    6.58    1.36
   0 -10  -7    7.07    0.51
   0 -10  -7    6.59    0.70
   0 -10  -7    5.61    0.82
   0 -10  -8    8.70    1.51
   0 -10  -8   10.13    0.66
   0 -10  -8   11.39    1.01
   0 -10  -9   23.02    1.09
   0 -10  -9   20.52    2.00
   0 -10  -9   21.90    1.37
   0 -10  -9   21.58    1.39
   0 -10  -9   22.38    1.10
   0 -10 -10   97.65    4.12
   0 -10 -10  105.25    4.33
   0 -10 -10  100.53    4.14
   0 -10 -11    4.57    0.55
   0 -10 -11    4.59    0.57
   0 -10 -12   31.45    1.51
   0 -10 -12   32.34    1.52
   0 -10 -13   25.52    1.26
   0 -10 -13   27.36    1.25
   0 -10 -13   26.98    1.28
   0 -10 -14    0.30    0.42
   0 -10 -14    0.71    0.38
   0 -10 -14    0.54    0.53
   0 -10 -15    0.02    0.28
   0 -10 -15   -0.09    0.41
   0  -9   0    0.06    0.31
   0  -9   0    0.41    0.57
   0  -9  -1    7.14    0.38
   0  -9  -1    6.88    0.53
   0  -9  -1    6.18    0.79
   0  -9  -2    6.45    0.85
   0  -9  -2    5.96    0.52
   0  -9  -2    6.24    0.38
   0  -9  -2    6.02    0.66
   0  -9  -3   12.94    0.62
   0  -9  -3   12.54    0.85
   0  -9  -4    2.47    0.92
   0  -9  -4    1.08    0.26
   0  -9  -4    1.19    0.22
   0  -9  -4    1.98    0.61
   0  -9  -5    0.50    0.32
   0  -9  -5    0.43    0.84
   0  -9  -5    0.29    0.23
   0  -9  -5    0.66    0.60
   0  -9  -6   27.51    1.89
   0  -9  -6   27.03    1.16
   0  -9  -6   27.27    1.21
   0  -9  -6   27.50    1.45
   0  -9  -7    5.85    0.41
   0  -9  -7    6.31    1.30
   0  -9  -7    5.68    0.46
   0  -9  -7    5.30    0.65
   0  -9  -7    6.75    0.85
   0  -9  -8   28.03    2.04
   0  -9  -8   24.91    1.16
   0  -9  -8   22.62    1.32
   0  -9  -8   26.66    1.40
   0  -9  -9   35.77    2.45
   0  -9  -9   31.84    1.50
   0  -9  -9   34.72    1.77
   0  -9  -9   34.51    1.51
   0  -9 -10   33.59    1.54
   0  -9 -10   38.06    2.56
   0  -9 -10   33.83    1.56
   0  -9 -10   35.10    1.76
   0  -9 -11    6.89    1.47
   0  -9 -11    4.34    0.80
   0  -9 -12    1.13    0.50
   0  -9 -12    1.00    0.51
   0  -9 -13    8.05    0.64
   0  -9 -13    8.49    0.64
   0  -9 -14    1.21    0.46
   0  -9 -14    1.38    0.46
   0  -9 -15    0.25    0.38
   0  -9 -15    0.28    0.38
   0  -9 -15    0.17    0.46
   0  -9 -16   12.96    0.70
   0  -9 -16   19.62    0.80
   0  -8   0   79.85    3.74
   0  -8   0   92.54    3.59
   0  -8  -1   19.10    0.94
   0  -8   1   19.04    0.88
   0  -8  -1   18.69    1.20
   0  -8  -2  139.47    5.84
   0  -8  -2  140.58    5.59
   0  -8   2  137.67    5.51
   0  -8  -3  143.45    5.98
   0  -8  -3  141.45    5.67
   0  -8  -3  139.21    5.53
   0  -8  -4   68.97    2.84
   0  -8  -4   73.04    2.83
   0  -8  -4   67.81    3.00
   0  -8  -5   86.35    3.40
   0  -8  -5   94.38    4.02
   0  -8  -5   83.49    3.43
   0  -8  -5   82.59    3.56
   0  -8  -6   49.77    2.09
   0  -8  -6   52.32    2.75
   0  -8  -6   50.85    2.06
   0  -8  -6   51.56    2.26
   0  -8  -7    1.00    1.11
   0  -8  -7    0.68    0.28
   0  -8  -7    0.49    0.33
   0  -8  -7    0.41    0.55
   0  -8  -7    1.68    0.69
   0  -8  -8    9.75    1.43
   0  -8  -8   10.03    0.59
   0  -8  -8    8.42    0.80
   0  -8  -8    8.94    0.90
   0  -8  -9   26.00    2.03
   0  -8  -9   23.30    1.17
   0  -8  -9   25.77    1.43
   0  -8  -9   26.62    1.20
   0  -8 -10   88.70    4.23
   0  -8 -10   76.59    3.24
   0  -8 -10   77.21    3.41
   0  -8 -10   79.26    3.24
   0  -8 -11    0.67    0.46
   0  -8 -11    0.36    1.22
   0  -8 -11    1.84    0.75
   0  -8 -11    0.57    0.48
   0  -8 -12   19.17    1.94
   0  -8 -13   42.92    1.90
   0  -8 -13   42.12    1.90
   0  -8 -14    2.04    0.49
   0  -8 -14    1.05    0.49
   0  -8 -15    2.43    0.47
   0  -8 -15    2.52    0.46
   0  -8 -15    3.67    0.54
   0  -8 -16    0.89    0.37
   0  -8 -16    0.50    0.38
   0  -7   0    0.06    0.30
   0  -7   0   -0.33    0.53
   0  -7   1   50.27    2.06
   0  -7  -1   46.57    2.29
   0  -7  -1   51.69    2.11
   0  -7  -2   74.44    2.98
   0  -7  -2   74.58    3.22
   0  -7   2   70.62    2.89
   0  -7   3    9.05    0.45
   0  -7  -3    9.47    0.64
   0  -7   4  107.69    4.60
   0  -7  -4  121.29    4.58
   0  -7  -5   32.57    1.38
   0  -7  -5   33.13    1.36
   0  -7  -6  144.24    5.69
   0  -7  -6  142.78    5.72
   0  -7  -6  145.28    5.84
   0  -7  -7   10.62    0.55
   0  -7  -7   10.50    0.61
   0  -7  -7   12.19    0.88
   0  -7  -8   10.94    1.27
   0  -7  -8    9.00    0.57
   0  -7  -8    8.05    0.76
   0  -7  -8    9.91    0.83
   0  -7  -9   14.63    0.79
   0  -7  -9   13.43    0.70
   0  -7  -9   16.37    1.02
   0  -7  -9   15.37    0.82
   0  -7  -9   15.97    1.03
   0  -7  10    1.44    0.55
   0  -7 -10    1.28    1.19
   0  -7 -10    2.55    0.46
   0  -7 -10    2.13    0.45
   0  -7 -10    2.02    0.73
   0  -7 -11    0.41    0.44
   0  -7 -11    0.11    1.20
   0  -7 -11    0.07    0.48
   0  -7 -12   77.14    4.13
   0  -7 -13   32.43    1.53
   0  -7 -14    1.45    0.52
   0  -7 -15    0.39    0.46
   0  -7 -15    0.84    0.48
   0  -7 -15    0.48    0.51
   0  -7 -16    4.95    0.49
   0  -7 -16    6.22    0.52
   0  -7 -17    1.68    0.45
   0  -6   0   83.34    3.28
   0  -6   0   77.43    3.41
   0  -6  -1   14.47    0.99
   0  -6   1   14.29    0.69
   0  -6  -1   16.15    0.75
   0  -6   2   58.08    2.14
   0  -6  -2   61.58    2.23
   0  -6  -3  200.81    8.26
   0  -6  -3  218.46    8.31
   0  -6   3  208.65    8.20
   0  -6  -4  125.38    5.20
   0  -6  -4  129.73    5.39
   0  -6  -4  130.51    5.20
   0  -6  -5    0.26    0.49
   0  -6  -5   -0.04    0.76
   0  -6  -6   28.47    1.53
   0  -6  -6   30.25    1.29
   0  -6  -6   30.69    1.26
   0  -6  -7    4.20    0.31
   0  -6  -7    4.29    0.33
   0  -6  -7    3.99    0.38
   0  -6  -7    3.94    0.63
   0  -6  -8    4.04    0.40
   0  -6  -8    3.94    0.74
   0  -6  -8    4.50    0.34
   0  -6  -8    4.18    0.43
   0  -6  -8    4.27    0.45
   0  -6  -8    4.88    0.68
   0  -6  -9    4.37    1.20
   0  -6  -9    4.03    0.44
   0  -6  -9    3.44    0.85
   0  -6  -9    4.03    0.36
   0  -6  -9    3.97    0.45
   0  -6  -9    3.11    0.68
   0  -6  -9    4.74    0.48
   0  -6  -9    4.01    0.67
   0  -6 -10   33.91    1.45
   0  -6 -10   33.60    2.01
   0  -6 -10   32.72    1.51
   0  -6 -10   37.75    2.39
   0  -6 -10   33.92    1.52
   0  -6 -10   34.21    1.53
   0  -6 -10   35.36    1.68
   0  -6 -11    3.73    0.48
   0  -6  11    2.51    0.64
   0  -6 -11    3.07    0.99
   0  -6 -11    3.44    0.52
   0  -6 -11    3.58    1.26
   0  -6 -11    3.37    0.51
   0  -6 -12    4.79    0.54
   0  -6  12    3.92    0.71
   0  -6 -12    6.10    1.35
   0  -6 -12    4.89    0.58
   0  -6 -12    3.88    0.57
   0  -6 -13   19.67    1.07
   0  -6 -14    2.19    0.48
   0  -6 -14    2.08    0.56
   0  -6 -15    1.94    0.51
   0  -6 -15    2.88    0.49
   0  -6 -15    2.25    0.54
   0  -6 -15    2.07    0.54
   0  -6 -16    1.63    0.40
   0  -6  16    1.65    0.22
   0  -6 -16    2.06    0.45
   0  -6 -16    1.95    0.45
   0  -6 -17    0.16    0.39
   0  -6 -17    0.18    0.24
   0  -5   0    0.17    0.27
   0  -5   0    0.43    0.51
   0  -5   1    3.32    0.45
   0  -5   1    3.78    0.30
   0  -5  -1    4.34    0.38
   0  -5  -2   35.65    1.58
   0  -5   2   38.59    1.54
   0  -5  -2   40.21    1.62
   0  -5  -2   37.04    1.77
   0  -5  -3  101.70    4.17
   0  -5  -3   99.24    4.33
   0  -5  -3  106.86    4.18
   0  -5  -4   45.86    1.98
   0  -5  -4   45.58    1.96
   0  -5  -4   44.14    2.16
   0  -5  -5   41.31    1.84
   0  -5  -5   37.54    2.00
   0  -5  -6   26.86    1.40
   0  -5  -6   26.32    1.15
   0  -5  -6   27.15    1.13
   0  -5  -7    8.13    0.44
   0  -5  -7    9.19    1.03
   0  -5  -7    8.47    0.50
   0  -5  -7    7.88    0.45
   0  -5  -8   41.48    2.10
   0  -5  -8   39.54    1.74
   0  -5  -8   41.01    1.71
   0  -5  -8   42.17    1.75
   0  -5  -8   43.41    1.76
   0  -5  -8   41.90    1.87
   0  -5  -9    5.22    0.46
   0  -5  -9    5.32    0.47
   0  -5  -9    4.81    0.38
   0  -5  -9    4.88    0.89
   0  -5  -9    4.74    0.65
   0  -5  -9    5.17    0.49
   0  -5  -9    4.95    0.65
   0  -5 -10    0.95    0.33
   0  -5 -10    1.13    0.39
   0  -5 -10    0.84    0.42
   0  -5 -10    1.05    0.44
   0  -5 -11   83.49    3.45
   0  -5 -11   94.21    4.15
   0  -5 -11   88.67    3.52
   0  -5 -11   95.37    4.39
   0  -5 -11   82.37    3.51
   0  -5 -11   84.40    3.52
   0  -5 -12    6.70    1.22
   0  -5 -12    5.99    0.60
   0  -5  12    6.18    0.78
   0  -5 -12    6.38    1.37
   0  -5 -12    5.82    0.61
   0  -5 -12    5.35    0.59
   0  -5 -13   60.69    3.15
   0  -5 -13   57.87    2.43
   0  -5  13   51.04    2.60
   0  -5 -13   60.46    3.32
   0  -5 -14    0.82    0.50
   0  -5 -14    1.23    0.54
   0  -5 -15    1.76    0.47
   0  -5 -15    2.25    0.53
   0  -5 -15    2.55    0.55
   0  -5 -16    3.13    0.48
   0  -5 -16    3.01    0.51
   0  -5 -16    3.99    0.48
   0  -5 -17    0.32    0.37
   0  -5 -17    0.43    0.33
   0  -5 -18   -0.09    0.55
   0  -4   0    8.57    0.65
   0  -4   0    9.38    0.48
   0  -4  -1  788.39   32.94
   0  -4  -1  859.13   33.06
   0  -4   1  816.20   33.00
   0  -4  -1  914.74   32.99
   0  -4   1  891.09   32.96
   0  -4  -2  254.02   10.40
   0  -4  -2  258.87   10.52
   0  -4  -2  279.94   10.42
   0  -4  -3   21.49    0.98
   0  -4  -3   19.12    0.98
   0  -4  -3   21.33    1.20
   0  -4  -4  228.27    9.24
   0  -4  -4  238.39    9.36
   0  -4  -5  166.66    6.85
   0  -4  -5  173.44    6.97
   0  -4  -6  167.76    6.77
   0  -4  -6  162.57    6.85
   0  -4  -7   16.25    1.17
   0  -4  -7   18.15    0.79
   0  -4  -7   18.22    0.83
   0  -4  -8   68.21    2.76
   0  -4  -8   67.02    2.81
   0  -4  -8   74.84    3.20
   0  -4  -8   69.16    3.22
   0  -4  -8   66.68    2.79
   0  -4  -8   71.64    2.81
   0  -4  -9   14.77    1.24
   0  -4  -9   15.08    0.80
   0  -4  -9   14.91    0.72
   0  -4  -9   15.16    0.78
   0  -4  -9   14.68    0.80
   0  -4 -10    1.12    0.33
   0  -4 -10    1.46    0.45
   0  -4 -10    1.77    0.87
   0  -4 -10    0.60    1.02
   0  -4 -10    1.54    0.42
   0  -4 -10    1.86    0.44
   0  -4 -11    4.51    0.53
   0  -4 -11    4.11    1.09
   0  -4 -11    3.85    0.42
   0  -4 -11    4.92    0.56
   0  -4 -11    4.64    1.18
   0  -4 -11    5.21    0.56
   0  -4 -12    3.21    0.54
   0  -4 -12    2.89    1.06
   0  -4 -12    2.94    0.42
   0  -4 -12    2.91    0.55
   0  -4 -12    4.98    1.26
   0  -4 -13   13.13    1.53
   0  -4  13   12.87    1.06
   0  -4 -13   15.83    0.89
   0  -4 -13   13.81    1.62
   0  -4 -14    6.92    0.67
   0  -4 -15    1.77    0.49
   0  -4 -15    1.13    0.53
   0  -4 -15    1.52    0.51
   0  -4 -16    3.27    0.47
   0  -4 -16    3.21    0.52
   0  -4 -16    3.15    0.52
   0  -4 -16    2.50    0.45
   0  -4 -17    0.87    0.40
   0  -4 -17    0.28    0.38
   0  -4  17    0.63    0.20
   0  -4 -18   -0.02    0.59
   0  -4 -18   -0.08    0.47
   0  -3   0    0.11    0.20
   0  -3  -1   13.65    0.62
   0  -3  -1   14.62    0.76
   0  -3  -1   15.52    0.66
   0  -3  -2    5.87    0.43
   0  -3  -2    5.87    0.59
   0  -3  -2    6.43    0.46
   0  -3  -3   31.00    1.39
   0  -3  -3   31.40    1.35
   0  -3  -3   30.27    1.49
   0  -3  -4    3.16    0.51
   0  -3  -4    2.97    0.71
   0  -3  -5   19.94    1.10
   0  -3  -5   21.22    1.25
   0  -3  -6   76.24    3.24
   0  -3  -6   73.45    3.29
   0  -3  -7    3.66    0.71
   0  -3  -7    3.54    0.84
   0  -3  -7    4.04    0.31
   0  -3  -7    4.98    0.39
   0  -3  -8   16.36    0.73
   0  -3  -8   17.50    1.17
   0  -3  -8   15.71    0.79
   0  -3  -8   15.23    1.25
   0  -3  -8   15.82    0.79
   0  -3  -9   60.76    2.44
   0  -3  -9   59.86    2.49
   0  -3  -9   62.55    2.93
   0  -3  -9   57.91    2.49
   0  -3  -9   60.86    2.49
   0  -3 -10    4.68    0.99
   0  -3 -10    3.86    0.39
   0  -3 -10    2.84    0.47
   0  -3 -10    4.37    1.04
   0  -3 -10    2.92    0.47
   0  -3 -10    3.82    0.47
   0  -3 -11   10.04    0.68
   0  -3 -11    8.83    0.56
   0  -3 -11    9.00    1.26
   0  -3 -11   11.31    1.39
   0  -3 -11    8.63    0.65
   0  -3 -11    8.07    0.66
   0  -3 -12    4.11    1.08
   0  -3 -12    3.82    0.56
   0  -3 -12    4.38    0.44
   0  -3 -12    4.00    0.58
   0  -3 -12    3.62    1.17
   0  -3 -13    4.63    1.14
   0  -3 -13    3.40    0.57
   0  -3  13    3.84    0.72
   0  -3 -13    4.07    0.61
   0  -3 -14    3.84    0.61
   0  -3 -15    0.49    0.53
   0  -3 -15    0.12    0.49
   0  -3 -15    0.50    0.55
   0  -3 -15    0.57    0.49
   0  -3 -16    6.89    0.61
   0  -3 -16    5.82    0.58
   0  -3 -17    3.16    0.45
   0  -3 -17    2.83    0.44
   0  -3  17    2.27    0.25
   0  -3 -18    3.13    0.54
   0  -3 -18    3.10    0.55
   0  -2   0  309.91   12.99
   0  -2   0  342.65   12.97
   0  -2  -1   22.93    0.95
   0  -2  -1   22.26    1.02
   0  -2  -2  121.83    4.77
   0  -2  -2  117.30    4.83
   0  -2  -3    0.30    0.35
   0  -2  -3    0.48    0.51
   0  -2  -4  176.16    7.11
   0  -2  -4  178.53    7.14
   0  -2  -5   97.51    3.94
   0  -2  -5   90.65    3.98
   0  -2  -6   21.01    1.23
   0  -2  -6   22.20    1.27
   0  -2  -7   29.32    1.61
   0  -2  -7   30.81    1.63
   0  -2  -8   51.47    2.52
   0  -2  -8   51.80    2.10
   0  -2  -8   49.49    2.14
   0  -2  -8   53.51    2.14
   0  -2  -9  210.30    8.08
   0  -2  -9  193.76    7.60
   0  -2  -9  185.96    7.64
   0  -2  -9  192.84    7.63
   0  -2 -10   20.78    1.04
   0  -2 -10   19.93    1.04
   0  -2 -10   21.37    0.95
   0  -2 -10   22.01    1.54
   0  -2 -10   18.80    1.11
   0  -2 -10   21.57    1.02
   0  -2 -11    7.59    0.66
   0  -2 -11    8.83    1.16
   0  -2 -11    7.88    0.65
   0  -2 -11    8.52    0.51
   0  -2 -11    8.87    1.18
   0  -2 -12   31.91    1.57
   0  -2 -12   32.43    1.46
   0  -2 -12   35.55    1.54
   0  -2 -12   35.10    2.22
   0  -2 -13    3.96    0.63
   0  -2 -13    5.19    0.59
   0  -2 -13    5.85    1.16
   0  -2 -13    4.37    0.47
   0  -2 -14    4.60    0.66
   0  -2 -15   19.51    1.05
   0  -2 -15   20.04    1.02
   0  -2 -16    5.95    0.60
   0  -2 -16    5.90    0.57
   0  -2 -17   11.13    0.67
   0  -2 -17   10.74    0.69
   0  -2 -18    5.55    0.51
   0  -2 -18    5.42    0.55
   0  -1   0    0.02    0.10
   0  -1   0    0.04    0.06
   0  -1  -1   15.07    0.63
   0  -1  -1   14.68    0.66
   0  -1  -2   40.73    1.66
   0  -1  -2   40.62    1.70
   0  -1  -3  100.07    4.05
   0  -1  -4  767.34   30.15
   0  -1  -5  396.43   15.39
   0  -1  -5  380.64   15.39
   0  -1  -6   12.61    0.91
   0  -1  -6   12.06    0.92
   0  -1  -7    5.83    0.75
   0  -1  -7    3.71    0.68
   0  -1  -8   84.79    3.62
   0  -1  -8   81.39    3.32
   0  -1  -8   85.18    3.28
   0  -1  -8   86.08    3.68
   0  -1  -8   75.12    3.34
   0  -1  -8   81.36    3.31
   0  -1  -9   49.32    2.07
   0  -1  -9   47.85    2.47
   0  -1  -9   51.62    2.02
   0  -1  -9   46.64    2.10
   0  -1  -9   46.95    2.06
   0  -1 -10   49.74    2.14
   0  -1 -10   46.92    2.18
   0  -1 -10   50.16    2.13
   0  -1 -10   50.79    2.07
   0  -1 -11    2.19    0.52
   0  -1 -11    2.59    0.62
   0  -1 -11    2.50    0.39
   0  -1 -11    1.70    0.99
   0  -1 -11    2.20    0.47
   0  -1 -12   36.88    1.79
   0  -1 -12   37.15    1.83
   0  -1 -12   40.73    1.68
   0  -1 -12   39.48    1.77
   0  -1 -12   42.82    2.48
   0  -1 -13    9.24    0.80
   0  -1 -13   11.97    0.78
   0  -1 -13    9.14    0.62
   0  -1 -13   12.94    1.44
   0  -1 -14    3.14    0.61
   0  -1  14    4.01    0.79
   0  -1 -14    3.29    0.58
   0  -1 -15    0.98    0.55
   0  -1 -15    1.79    0.58
   0  -1 -15    1.32    0.51
   0  -1 -16    7.69    0.63
   0  -1 -16    6.17    0.60
   0  -1 -17    9.04    0.61
   0  -1 -17    8.79    0.64
   0  -1 -18    3.72    0.40
   0  -1 -18    2.53    0.52
   0   0  -1   52.04    2.06
   0   0  -2   90.04    3.69
   0   0  -2   96.00    3.70
   0   0  -3  471.98   18.54
   0   0  -4 5642.37  220.64
   0   0  -5  939.18   36.42
   0   0  -5  916.16   36.39
   0   0  -6  371.41   14.54
   0   0  -6  359.71   14.49
   0   0  -7  344.29   13.54
   0   0  -7  332.14   13.47
   0   0  -8  152.97    6.08
   0   0  -8  157.08    6.33
   0   0  -8  156.73    6.04
   0   0  -8  162.37    6.41
   0   0  -8  148.29    6.09
   0   0  -8  147.26    6.07
   0   0  -9   62.19    2.53
   0   0  -9   56.07    2.54
   0   0  -9   64.64    2.97
   0   0  -9   61.91    2.46
   0   0 -10  116.46    4.80
   0   0 -10  108.24    4.80
   0   0 -10  113.97    4.83
   0   0 -10  122.19    4.73
   0   0 -10  125.71    4.80
   0   0 -10  127.97    5.31
   0   0 -11   -0.19    0.48
   0   0 -11    0.02    0.55
   0   0 -11   -0.23    0.92
   0   0 -11    0.17    0.33
   0   0 -11    0.14    0.47
   0   0 -12    1.96    0.59
   0   0 -12    1.00    0.64
   0   0 -12    1.91    1.02
   0   0 -12    1.52    0.50
   0   0 -12    1.87    0.40
   0   0 -13    0.51    0.57
   0   0 -13    1.58    0.69
   0   0 -13    1.05    0.99
   0   0 -13    1.04    0.52
   0   0 -13    1.51    0.41
   0   0 -14   -0.32    0.56
   0   0  14    0.18    0.63
   0   0 -14    0.46    0.52
   0   0 -15    7.29    0.70
   0   0 -15    9.43    0.73
   0   0 -16    0.41    0.49
   0   0 -16    0.27    0.48
   0   0 -17   -0.03    0.44
   0   0 -17   -0.11    0.40
   0   0  17   -0.01    0.17
   0   0 -18    0.63    0.29
   0   0 -18    0.40    0.46
   0   1   0    0.00    0.07
   0   1   0   -0.01    0.10
   0   1  -1   14.86    0.65
   0   1  -2   41.22    1.72
   0   1  -3   96.79    3.99
   0   1  -3  100.26    3.95
   0   1  -4  740.28   29.04
   0   1  -5  376.70   15.18
   0   1  -5  396.02   15.25
   0   1  -6   12.64    0.82
   0   1  -6   11.69    0.90
   0   1  -7    5.41    0.65
   0   1  -7    5.10    0.72
   0   1  -8   80.59    3.32
   0   1  -8   79.79    3.52
   0   1  -8   76.85    3.32
   0   1  -8   85.56    3.27
   0   1  -8   81.33    3.64
   0   1  -9   48.80    2.10
   0   1  -9   47.64    2.11
   0   1  -9   49.56    2.02
   0   1  -9   54.46    2.51
   0   1 -10   45.18    2.07
   0   1 -10   47.72    2.11
   0   1 -10   45.40    2.07
   0   1 -10   54.40    2.55
   0   1 -10   49.12    1.98
   0   1 -10   48.12    2.05
   0   1 -11    2.20    0.58
   0   1 -11    1.39    0.53
   0   1 -11    2.02    0.60
   0   1 -11    1.88    0.37
   0   1 -11    2.16    0.93
   0   1 -11    2.38    0.48
   0   1 -12   36.01    1.77
   0   1 -12   36.54    1.81
   0   1 -12   38.30    1.64
   0   1 -12   39.40    1.74
   0   1 -13    8.99    0.79
   0   1 -13    9.89    0.76
   0   1 -13   10.73    1.42
   0   1 -13   10.92    0.63
   0   1 -13   10.30    0.91
   0   1  14    3.37    0.73
   0   1 -14    2.96    0.57
   0   1 -14    4.46    0.71
   0   1 -14    3.65    0.62
   0   1 -15    1.01    0.51
   0   1 -15    1.74    0.54
   0   1 -16    5.26    0.58
   0   1  16    5.57    0.36
   0   1 -17    9.10    0.62
   0   1 -17    9.19    0.56
   0   1  17    6.97    0.38
   0   1 -18    2.86    0.30
   0   1 -18    3.89    0.49
   0   2   0  341.73   13.36
   0   2   0  340.03   13.39
   0   2  -1   22.18    0.96
   0   2  -2  121.62    4.86
   0   2  -3    0.35    0.49
   0   2  -4  171.08    6.87
   0   2  -4  178.43    6.96
   0   2  -5   89.73    3.65
   0   2  -5   89.75    3.76
   0   2  -6   19.28    1.02
   0   2  -6   20.49    1.16
   0   2  -7   28.83    1.40
   0   2  -7   29.45    1.55
   0   2  -8   46.53    2.11
   0   2  -8   50.10    2.10
   0   2  -8   53.13    2.45
   0   2  -8   50.91    2.03
   0   2  -9  181.65    7.52
   0   2  -9  187.29    7.52
   0   2  -9  204.46    7.92
   0   2  -9  191.44    7.46
   0   2 -10   18.67    1.07
   0   2 -10   20.13    1.08
   0   2 -10   21.52    1.11
   0   2 -10   20.73    1.02
   0   2 -10   22.73    1.57
   0   2 -10   20.74    0.94
   0   2 -11    6.46    0.71
   0   2 -11    7.14    0.72
   0   2 -11    6.79    0.69
   0   2 -11    7.97    0.52
   0   2 -11    8.48    0.65
   0   2 -12   29.37    1.56
   0   2 -12   34.11    2.14
   0   2 -12   32.45    1.52
   0   2 -12   33.72    1.43
   0   2 -12   32.38    1.59
   0   2 -13    4.95    0.61
   0   2 -13    5.64    1.19
   0   2 -13    3.60    0.46
   0   2 -13    5.41    0.76
   0   2 -14    5.78    0.65
   0   2 -14    4.82    0.77
   0   2 -15   18.24    1.01
   0   2 -15   18.76    1.02
   0   2 -16    4.85    0.55
   0   2 -16    5.17    0.54
   0   2  16    4.89    0.34
   0   2 -17   11.68    0.67
   0   2 -17   10.10    0.61
   0   2  17    9.75    0.47
   0   2 -18    5.30    0.53
   0   3   0   -0.18    0.24
   0   3   0   -0.03    0.35
   0   3  -1   14.12    0.69
   0   3  -1   13.19    0.59
   0   3  -2    6.73    0.57
   0   3  -2    6.56    0.46
   0   3  -3   32.08    1.46
   0   3  -3   31.06    1.40
   0   3  -4    3.48    0.30
   0   3  -4    4.16    0.52
   0   3  -5   20.26    0.93
   0   3  -5   20.17    1.12
   0   3  -6   69.38    2.93
   0   3  -6   76.32    3.12
   0   3  -7    3.58    0.73
   0   3  -8   14.75    0.85
   0   3  -8   15.63    0.78
   0   3  -8   16.34    1.19
   0   3  -8   15.42    0.72
   0   3  -9   54.21    2.46
   0   3  -9   58.07    2.45
   0   3  -9   57.63    2.84
   0   3  -9   59.88    2.43
   0   3  -9   59.59    2.37
   0   3 -10    2.78    0.57
   0   3 -10    3.56    0.56
   0   3 -10    3.65    0.55
   0   3 -10    3.86    0.94
   0   3 -10    3.55    0.46
   0   3 -10    3.84    0.37
   0   3 -11    7.85    0.73
   0   3 -11    9.66    1.18
   0   3 -11    8.80    0.62
   0   3 -11    8.59    0.53
   0   3 -11    8.67    0.74
   0   3 -11    9.54    0.79
   0   3 -12    4.30    0.56
   0   3 -12    5.22    1.14
   0   3 -12    4.04    0.44
   0   3 -12    3.49    0.65
   0   3 -12    4.33    0.70
   0   3 -13    3.95    1.11
   0   3  13    3.50    0.72
   0   3 -13    4.23    0.56
   0   3 -13    4.82    0.62
   0   3 -13    3.80    0.72
   0   3 -14    4.37    0.74
   0   3 -14    3.89    0.57
   0   3 -15    0.47    0.48
   0   3  15    0.21    0.26
   0   3 -16    5.13    0.53
   0   3 -16    5.66    0.52
   0   3  16    4.75    0.34
   0   3  17    2.36    0.25
   0   3 -17    3.03    0.44
   0   3  17    2.20    0.22
   0   3 -18    3.64    0.45
   0   4   0    8.72    0.60
   0   4  -1  894.98   33.21
   0   4   1  940.81   33.21
   0   4  -2  258.33   10.18
   0   4  -3   21.05    1.00
   0   4  -4  238.37    9.49
   0   4  -5  166.86    6.76
   0   4  -6  166.14    6.78
   0   4  -7   18.01    1.18
   0   4  -8   71.61    3.10
   0   4  -8   65.71    2.69
   0   4  -8   67.92    2.75
   0   4  -9   14.95    0.70
   0   4  -9   14.27    0.79
   0   4  -9   16.12    1.20
   0   4  -9   15.04    0.80
   0   4 -10    1.33    0.32
   0   4 -10    1.01    0.84
   0   4 -10    1.25    0.40
   0   4 -10    1.76    0.57
   0   4 -10    1.28    0.50
   0   4 -11    4.66    0.52
   0   4 -11    3.56    0.39
   0   4 -11    3.56    0.95
   0   4 -11    4.28    0.67
   0   4 -11    3.88    0.57
   0   4 -12    3.47    0.52
   0   4 -12    3.22    1.00
   0   4 -12    2.65    0.39
   0   4 -12    2.99    0.53
   0   4 -12    4.09    0.65
   0   4 -12    2.97    0.70
   0   4 -13   15.12    0.89
   0   4 -13   15.64    1.51
   0   4  13   13.60    1.07
   0   4 -13   14.08    1.00
   0   4 -13   15.15    0.89
   0   4 -14    6.48    0.78
   0   4 -14    6.18    0.60
   0   4 -15    0.48    0.46
   0   4 -15    1.35    0.46
   0   4  15    1.15    0.27
   0   4 -16    2.60    0.49
   0   4 -16    2.55    0.46
   0   4  16    2.63    0.28
   0   4 -17    1.12    0.36
   0   4  17    0.68    0.20
   0   4  17    0.49    0.17
   0   4 -18    0.38    0.36
   0   5   0   -0.28    0.49
   0   5  -1    3.66    0.55
   0   5   1    4.44    0.55
   0   5   2   40.20    1.69
   0   5  -2   35.54    1.53
   0   5  -3  101.44    4.10
   0   5  -4   43.77    1.92
   0   5  -5   41.13    1.89
   0   5  -6   29.64    1.52
   0   5  -7    7.71    0.41
   0   5  -8   39.54    1.65
   0   5  -8   45.25    2.10
   0   5  -8   39.95    1.70
   0   5  -8   40.40    1.71
   0   5  -9    4.33    0.89
   0   5  -9    4.85    0.37
   0   5  -9    5.06    0.47
   0   5  -9    5.38    0.52
   0   5  -9    5.02    0.57
   0   5 -10    1.57    0.41
   0   5 -10    0.78    0.31
   0   5 -10    1.44    0.87
   0   5 -10    1.02    0.51
[truncated: 10,943,385 more chars]
